# Supplementary material for: Calibration of commercial fisheries echo sounders using seabed backscatter for the estimation of fishery resources
Source: PLoS One. 2024 May 10;19(5):e0301689. doi: 10.1371/journal.pone.0301689 (PMC11086921; doi:10.1371/journal.pone.0301689)
Supplement: S1 Table — (XLSX) [file pone.0301689.s001.xlsx]

## Sheet: Sheet1
	Seabed primary reflection				Seabed secondary reflection
	General echo sounder		Quantitative echo sounder		General echo sounder		Quantitative echo sounder
	15 kHz (dB)	200 kHz (dB)	38 kHz (dB)	120 kHz (dB)	15 kHz (dB)	200 kHz (dB)	38 kHz (dB)	120 kHz (dB)
	-15.4223	-2.3056	-0.935692	-6.70888	-54.1	-50.3	-32.8	-36.3
	-15.4223	-2.3056	-5.73569	-9.27461	-47.8	-52.7	-34	-34.5
	-15.4223	-2.4951	-9.90689	-8.67461	-51.3	-50	-29.3	-35.8
	-15.4223	-2.3056	-2.72128	-3.67461	-49.4	-53.5	-36.5	-35.3
	-15.4223	-2.3056	-9.73569	-14.8575	-47.8	-55.5	-26.6	-36.7
	-15.4223	-2.4289	-6.46386	-12.2404	-52.1	-51.2	-32.4	-38.4
	-15.542	-2.363	-7.89253	-8.64043	-54.9	-53.9	-33.5	-35.1
	-15.542	-2.363	-5.29253	-12.8404	-54.1	-54.7	-24.9	-38
	-15.4223	-2.363	-4.89253	-9.98933	-48.6	-53.1	-33.1	-38
	-15.4223	-2.3056	-4.46386	-11.2575	-49.4	-53.5	-35.5	-33.2
	-15.3671	-2.3056	-7.09253	-3.62337	-43.9	-51.6	-36	-39.1
	-15.3671	-2.3253	-15.9501	-14.6234	-54.5	-50.1	-31	-38.3
	-15.3671	-2.3056	-7.23529	-15.8234	-46.3	-52.4	-34	-35.7
	-15.3671	-2.3636	-6.82103	-10.3554	-53	-52	-36.1	-34.6
	-15.542	-2.2859	-5.86386	-14.0063	-49.8	-52.8	-33.7	-35.4
	-15.0896	-2.2248	-5.26386	-11.8575	-52.2	-52.4	-32	-39.3
	-14.8888	-2.2248	-6.73569	-9.45751	-46.3	-53.2	-31	-37.4
	-15.017	-2.363	-9.64956	-16.126	-55.3	-55.5	-34	-34.9
	-15.3671	-2.3056	-4.09253	-6.62337	-60.8	-56.3	-31.1	-38.5
	-15.2653	-2.2859	-7.42103	-12.6404	-49.8	-50.5	-31.8	-38.9
	-15.2653	-2.2859	-7.29253	-17.5089	-41.3	-47.8	-42.1	-38.1
	-15.2653	-2.2859	-11.9791	-4.69173	-42.1	-51.6	-34	-38.7
	-15.2653	-2.3056	-1.90689	-13.0575	-54.1	-54.8	-37.7	-36.5
	-15.4223	-2.363	-9.17906	-4.05751	-45.6	-54.8	-34.1	-36.4
	-15.5661	-2.3636	-14.5791	-8.89173	-50.2	-51.2	-35.6	-35
	-15.5661	-2.2997	-8.39356	-7.87461	-51	-47.3	-41.8	-36.3
	-15.5661	-2.3636	-4.12128	-7.87461	-56.9	-52.9	-31.3	-41.2
	-15.5661	-2.2997	-1.73569	-12.8917	-44	-51.7	-30.4	-40.4
	-15.542	-2.2997	-10.7501	-3.49173	-42.1	-46.9	-37.9	-39.6
	-15.5661	-2.2997	-14.8639	-8.07461	-45.6	-53.3	-35.6	-41.7
	-15.5661	-2.2997	-4.13569	-15.6575	-50.3	-50.5	-33.7	-40.8
	-15.5661	-2.2997	-0.16458	-9.54324	-46.7	-50.1	-33.8	-43.8
	-15.5661	-2.2997	-16.6081	-4.70888	-42.8	-48.2	-31.9	-49.7
	-15.5661	-2.3742	-12.3936	-12.1949	-42.8	-52.2	-30.9	-43.8
	-15.6531	-2.3119	-10.3213	-12.4746	-43.3	-50.6	-32.4	-36.6
	-15.6531	-2.3119	-1.72128	-15.5089	-43.3	-46.4	-31.5	-44.2
	-15.6531	-2.5166	-6.59356	-11.0746	-44.1	-48	-30.4	-38.1
	-15.6531	-2.3942	-10.5213	-12.0404	-45.7	-52.8	-35.1	-34.8
	-15.8076	-2.3044	-8.12128	-7.09173	-44.4	-49.8	-31.8	-41.2
	-15.9221	-2.46	-8.33569	-9.64043	-52.6	-51.1	-32.8	-41.8
	-16.0001	-2.3349	-7.10689	-7.64043	-38.7	-49.1	-40.1	-34.4
	-16.0001	-2.4457	-2.30689	-12.5893	-43.3	-48.7	-31.5	-35.7
	-16.0454	-2.2805	-9.46386	-8.69173	-41	-47.9	-36.9	-33.4
	-16.0454	-2.3904	-2.29253	-12.926	-45.7	-46.8	-30.4	-37.6
	-16.0454	-2.2805	-13.1791	-6.64043	-41.4	-50.3	-33.2	-36.6
	-16.0454	-2.2805	-4.12128	-10.0404	-52.7	-47.9	-31	-39.4
	-16.1434	-2.3987	-0.092528	-12.3893	-46.8	-55	-29.8	-44.5
	-16.1024	-2.3449	-16.3791	-18.9554	-50.4	-48.8	-28.4	-34.3
	-16.1024	-2.2913	-9.10689	-13.2404	-48.9	-51.9	-30.5	-32.8
	-16.1024	-2.2378	-9.29253	-9.85751	-40.6	-47.6	-30.8	-39.3
	-16.1024	-2.2378	-8.72128	-18.0404	-43.8	-47.2	-27.5	-32
	-16.1024	-2.4156	-6.72128	-19.726	-46.1	-50	-26.7	-34.9
	-16.2498	-2.3105	-4.72128	-12.9777	-45.8	-46.9	-28.6	-33.7
	-16.2099	-2.5441	-2.92128	-12.2746	-47.3	-45.7	-28.5	-36.8
	-16.2099	-2.2865	-13.0782	-10.8746	-42.6	-52	-32.7	-29.5
	-16.2867	-2.2354	-2.53569	-12.1777	-42.3	-47.6	-28	-41.1
	-16.2867	-2.3221	-14.9791	-16.2234	-46.5	-57.5	-43.4	-32.9
	-16.3358	-2.2222	-4.72128	-16.0746	-48.6	-53.6	-30.9	-35.5
	-16.3358	-2.1724	-2.33569	-7.30888	-46.6	-52.7	-31.5	-35.5
	-16.3962	-2.1208	-10.5501	-18.1949	-36.8	-56	-32.1	-43.7
	-16.3962	-2.27	-6.93569	-7.30888	-48.2	-49	-28.7	-40.4
	-16.467	-2.2222	-9.47818	-3.54324	-44.7	-49	-35	-36.2
	-16.467	-2.1746	-3.93569	-7.10888	-49	-46.9	-26.2	-39.9
	-16.467	-2.0797	-10.9213	-5.72605	-32.9	-57.6	-26.7	-35.3
	-16.467	-2.3752	-7.13569	-7.50888	-42.3	-47.8	-24.7	-37
	-16.467	-2.0797	-4.33569	-12.0917	-36.5	-48.3	-34.4	-42.3
	-16.467	-2.0797	-0.350125	-9.70888	-40.4	-55.9	-22.4	-36
	-16.6498	-2.4224	-11.0081	-15.8917	-50.1	-54.1	-28	-39.9
	-16.467	-2.3752	-12.9501	-12.3432	-50.2	-51.8	-24.8	-39.8
	-16.467	-2.0797	-4.36458	-9.72605	-35.8	-53.3	-36	-28.9
	-16.467	-2.0797	-1.57906	-15.9949	-39.2	-48.6	-24.2	-33.7
	-16.467	-2.3282	-7.36458	-17.0122	-43.5	-51.8	-26.5	-33.4
	-16.6498	-2.3752	-4.76458	-9.16045	-50.6	-51.8	-34.7	-36.8
	-16.467	-2.4697	-13.3791	-12.9089	-52.5	-54.6	-34.2	-37.2
	-16.467	-2.1271	-2.37906	-10.7432	-44	-50.7	-27.9	-37.7
	-16.467	-2.0797	-8.39356	-7.94324	-44	-51	-30.1	-35.6
	-16.467	-2.0797	-8.16458	-5.92605	-45.1	-47.9	-37.3	-38.3
	-16.467	-2.0797	-3.96458	-13.9432	-51.8	-50.7	-32.9	-43.3
	-16.467	-2.1271	-2.37906	-15.2295	-54.2	-45.6	-35.9	-37.1
	-16.467	-2.1271	-4.99356	-10.5432	-50.6	-51.5	-33.3	-41.7
	-16.467	-2.27	-6.36458	-7.32605	-42.8	-49.2	-33.5	-31
	-16.467	-2.3659	-2.59356	-14.2122	-35.4	-50.8	-28.6	-40.4
	-16.5723	-2.3659	-12.7646	-14.5432	-35.1	-54.3	-39.7	-34.3
	-16.5371	-2.27	-12.4639	-12.5089	-46.8	-53.8	-31	-33.8
	-16.502	-2.3659	-8.20808	-9.34324	-59.6	-50.7	-30.6	-37.7
	-16.3962	-2.4141	-8.35013	-11.0917	-48.3	-54	-36.2	-35.6
	-16.3962	-2.1208	-8.15012	-7.70888	-36.3	-55.1	-28.9	-41.6
	-16.3962	-2.1208	-7.13569	-10.2917	-73.8	-46.5	-30	-39.3
	-16.3962	-2.218	-1.55012	-16.8122	-33.9	-48.5	-21.4	-40.7
	-16.3962	-2.1693	-6.30689	-10.6746	-35.1	-52.7	-33.1	-42.2
	-16.3358	-2.414	-2.15013	-12.1089	-37.4	-55.9	-29	-34.8
	-16.5049	-2.414	-7.75012	-7.90888	-39	-46.5	-34.3	-32.5
	-16.2867	-2.1724	-2.53569	-10.926	-36.2	-46.9	-36.5	-43
	-16.3731	-2.4731	-1.75012	-7.32605	-41.3	-52.4	-28.6	-37.2
	-16.4482	-2.4731	-10.6226	-18.9432	-38.6	-52	-27	-42.2
	-16.2867	-2.2354	-5.76458	-12.7949	-46.4	-47.3	-34.7	-33.4
	-16.2867	-2.2354	-4.96458	-13.926	-46	-50.8	-27.4	-38.1
	-16.2867	-2.2354	-4.55013	-12.8746	-58.9	-52.3	-29.1	-31.5
	-16.2867	-2.2354	-12.4081	-17.726	-40.9	-50.8	-35.6	-35.1
	-16.2867	-2.2354	-8.42263	-8.12605	-50.3	-50.4	-36.8	-39.1
	-16.2867	-2.2865	-7.57906	-3.72605	-42.5	-44.5	-27	-37
	-16.2867	-2.2865	-5.60808	-7.72605	-43.3	-56.7	-24.9	-42.7
	-16.2867	-2.389	-6.36458	-11.526	-72.6	-55.9	-30.4	-37.9
	-16.3254	-2.3377	-10.6518	-8.16045	-66	-53.9	-27.5	-37.3
	-16.2099	-2.5441	-7.37906	-10.926	-43.7	-50	-34.6	-27.7
	-16.2099	-2.4922	-4.56458	-14.5777	-39.4	-49.6	-29.9	-37.7
	-16.2099	-2.2582	-6.20808	-5.92605	-40.9	-53.4	-28.8	-43.2
	-16.2099	-2.3105	-7.43719	-10.126	-34.2	-50.3	-37.1	-40.5
	-16.2099	-2.3105	-4.17906	-12.8469	-49.5	-55.5	-37.3	-40.8
	-16.2099	-2.4156	-9.60808	-18.5432	-42.5	-46.8	-34.7	-43.2
	-16.2498	-2.4156	-9.19356	-18.4469	-46.4	-49.5	-23.7	-43.5
	-16.1024	-2.2378	-3.03719	-9.72605	-61.2	-46.9	-37.8	-44.6
	-16.1024	-2.2378	-5.42263	-11.0122	-39.4	-55	-28.9	-40
	-16.1024	-2.2378	-5.63719	-9.16045	-43.7	-56.2	-40.8	-39.2
	-16.1024	-2.4684	-13.4664	-12.1777	-48.7	-55.6	-34.3	-37.5
	-16.2898	-2.2378	-6.0664	-5.37769	-43.5	-47.5	-26.5	-39
	-16.1024	-2.4156	-11.6518	-7.17769	-38.1	-56.2	-30.7	-43.1
	-16.2498	-2.4156	-8.00808	-15.1949	-54.2	-50.8	-25.1	-32.9
	-16.2898	-2.4156	-6.42263	-17.5432	-43.7	-51.7	-24.9	-34
	-16.2099	-2.363	-6.45178	-21.499	-44.2	-52.7	-22.7	-32.3
	-16.2099	-2.4156	-8.96458	-9.16045	-53	-51.5	-21.3	-39.8
	-16.2099	-2.4156	-3.77906	-8.57769	-45.2	-52.6	-25.3	-36.2
	-16.2099	-2.2582	-16.8664	-9.76045	-48.6	-43.4	-32.7	-44.2
	-16.2099	-2.2582	-4.35013	-18.2575	-40.3	-54.9	-35.3	-42.7
	-16.2099	-2.363	-8.39356	-10.0122	-38.8	-56.4	-38	-40.6
	-16.2099	-2.2582	-12.1936	-19.4746	-41.2	-47.4	-35.4	-40.7
	-16.2099	-2.2582	-6.16458	-14.3089	-38	-45	-27.1	-37.6
	-16.2099	-2.2582	-12.2925	-11.5432	-49.3	-55.6	-31.8	-41.6
	-16.2099	-2.2582	-12.1501	-10.3432	-55.2	-53.7	-31.6	-32.5
	-16.2099	-2.2582	-7.55013	-11.7949	-45.1	-52.9	-29.7	-37.2
	-16.2099	-2.2582	-5.17906	-11.326	-43.1	-49.6	-34.3	-33.5
	-16.2099	-2.4922	-6.62263	-12.5432	-34.4	-43.7	-27.2	-41.4
	-16.2099	-2.2582	-11.1501	-10.3949	-38.3	-49.3	-31.2	-43.3
	-16.2099	-2.2582	-4.79356	-15.4295	-38.4	-43.7	-35	-38.2
	-16.2099	-2.2582	-3.80808	-11.3605	-37.1	-46.9	-28	-34.6
	-16.2099	-2.2582	-10.3791	-3.76045	-40.3	-42.6	-32.9	-36.1
	-16.2099	-2.2582	-3.00808	-11.7949	-36	-48.4	-26	-39.2
	-16.2099	-2.2582	-14.4226	-12.9777	-39.9	-49	-25.5	-34.9
	-16.2099	-2.4406	-16.5104	-13.4642	-40.1	-43.6	-32.4	-36.7
	-16.3254	-2.4406	-3.42263	-3.99494	-36.3	-49.1	-32.2	-46
	-16.3254	-2.4406	-5.03719	-7.01223	-33.2	-46	-28.8	-34.8
	-16.3254	-2.5441	-7.82263	-11.5949	-39.8	-50.6	-26.8	-51.5
	-16.2099	-2.2582	-4.80808	-9.46421	-36.3	-44.3	-28.4	-30.8
	-16.2099	-2.2582	-8.80808	-18.526	-46.4	-44.4	-28.8	-32.6
	-16.2099	-2.2582	-4.03719	-4.99494	-35.1	-46.2	-30.9	-34.6
	-16.2099	-2.2582	-6.62263	-7.59494	-39.3	-44.6	-28.5	-39.3
	-16.2099	-2.4922	-4.99356	-12.3777	-42.8	-45.9	-36.4	-34.4
	-16.2099	-2.2582	-1.59356	-9.77769	-36.2	-45.1	-39.2	-30.5
	-16.2099	-2.2582	-16.4664	-10.3949	-38.9	-52.8	-34.2	-33
	-16.2099	-2.2582	-6.4664	-15.4122	-53.3	-51.1	-31.3	-37.8
	-16.2099	-2.363	-3.20808	-8.57769	-46.6	-50.8	-28.5	-35.8
	-16.2099	-2.363	-2.39356	-4.97769	-42	-50.1	-32.5	-46.9
	-16.2099	-2.3105	-9.05178	-1.97769	-47.1	-53.6	-31.4	-36.3
	-16.2099	-2.4156	-2.60808	-8.17769	-59.2	-47.2	-41.9	-38.2
	-16.1024	-2.4156	-7.05178	-6.97769	-34.9	-51	-36.5	-36.3
	-16.1024	-2.4156	-6.59356	-10.1605	-44.6	-56.7	-27.4	-42
	-16.2498	-2.2378	-12.5936	-19.5949	-46.3	-47.6	-33.6	-33.7
	-16.1024	-2.2378	-1.62262	-14.4295	-57.6	-50.9	-34.4	-39.4
	-16.1024	-2.5214	-6.59356	-10.3605	-43.7	-48	-31.3	-36.9
	-16.1024	-2.2378	-2.42263	-10.0469	-33.3	-56	-40.2	-35.1
	-16.1024	-2.2378	-3.83719	-11.1777	-46.7	-38.9	-31	-29.7
	-16.1024	-2.2378	-4.40808	-5.19494	-39	-33.6	-36.3	-32
	-16.1024	-2.2378	-14.0664	-12.0469	-43.2	-37.8	-31.6	-36.5
	-16.1024	-2.2378	-6.00808	-7.01223	-35	-37.4	-21.8	-29.3
	-16.1024	-2.3987	-15.0372	-2.99494	-39	-54.7	-32.5	-30.9
	-16.0454	-2.4527	-7.80808	-11.0122	-62.1	-43.4	-34.7	-36
	-16.1846	-2.2805	-6.19356	-6.19494	-38.2	-46	-37.1	-42.9
	-16.0454	-2.2805	-3.43719	-8.39494	-44.1	-54	-32.9	-45.6
	-16.0454	-2.2805	-16.5213	-13.4816	-29.3	-32.2	-34.7	-40.6
	-16.0454	-2.3354	-2.25178	-7.37769	-27.4	-32.2	-39.1	-35.3
	-16.0454	-2.3354	-2.82262	-8.57769	-39.4	-55.9	-32.3	-36.4
	-16.0454	-2.3904	-15.8957	-17.299	-36	-31.8	-36.7	-37.5
	-16.0454	-2.5011	-0.808079	-9.86421	-26.7	-31.9	-38.7	-37
	-16.0001	-2.3349	-9.02262	-18.9432	-25.9	-29.1	-28.6	-46.4
	-16.0001	-2.3349	-2.40808	-6.61223	-21.1	-31.8	-34.6	-34.9
	-16.0001	-2.3349	-2.25178	-8.81223	-27.8	-35.8	-35	-39.9
	-16.0001	-2.3349	-5.22262	-8.02953	-28.3	-32.9	-34.6	-44.9
	-16.0001	-2.3349	-8.42263	-11.0295	-27.1	-33.2	-34.5	-33.8
	-16.0001	-2.3349	-6.85178	-11.0295	-27.5	-32.7	-25.9	-37.2
	-16.0001	-2.3349	-2.2664	-17.2122	-33.3	-32.7	-26.6	-34.4
	-16.0001	-2.3349	-4.45178	-16.2642	-25.6	-29	-36.6	-38.3
	-16.0001	-2.3913	-6.08103	-11.2642	-24.8	-43.8	-33.6	-48.5
	-16.0001	-2.4479	-2.28103	-7.24686	-26	-29.3	-27.7	-46.6
	-16.0001	-2.3349	-8.45178	-7.26421	-20.5	-32.4	-34.9	-38.8
	-16.0001	-2.3349	-2.2664	-15.8469	-25.6	-45.4	-27.7	-35.1
	-16.0001	-2.3913	-9.12508	-10.0642	-35.4	-49	-32	-35
	-16.0001	-2.3349	-11.4518	-7.55131	-40.5	-42.7	-29.1	-34.7
	-16.0001	-2.3349	-5.2664	-7.73384	-35	-38	-27.8	-39.4
	-16.0001	-2.3349	-1.28103	-9.93384	-28.8	-38	-27.9	-36.9
	-16.0001	-2.3349	-1.8664	-11.6642	-28	-38	-28.1	-34.9
	-16.0001	-2.3349	-11.0372	-10.6295	-33.1	-47.1	-30.3	-42.2
	-16.0001	-2.3349	-1.6664	-7.24686	-35.9	-44.3	-32.3	-30.9
	-16.0001	-2.3349	-9.0664	-6.44686	-37.1	-49	-32.3	-37.8
	-16.0001	-2.3349	-14.5936	-14.1338	-35.9	-46.3	-30.1	-37.8
	-16.0001	-2.3349	-2.8664	-8.61223	-31.6	-34.2	-33.8	-34.9
	-16.0001	-2.3349	-2.45178	-12.9777	-41	-57.7	-31.6	-35.1
	-16.0001	-2.3349	-5.2664	-20.7777	-39.5	-35.1	-40.4	-42.5
	-16.0001	-2.3349	-2.68103	-9.42953	-47.7	-35.5	-27.9	-46.7
	-16.0001	-2.3349	-2.82262	-10.7777	-41.8	-38.6	-35	-51.8
	-16.0001	-2.3349	-16.9251	-10.6122	-36.3	-41.3	-31	-35.6
	-16.0001	-2.3349	-8.23719	-6.66421	-48.1	-42.6	-29.2	-40.8
	-16.0001	-2.3349	-15.4226	-12.1777	-37.6	-40.7	-32.8	-39.8
	-16.0001	-2.3349	-15.0957	-9.21223	-55.1	-45.7	-33.6	-43.6
	-16.0001	-2.3349	-14.8226	-13.3949	-38	-57.1	-35.4	-39.7
	-16.0001	-2.3349	-8.45178	-10.2469	-44.2	-45.3	-38.9	-42.9
	-16.0001	-2.3349	-16.7104	-18.5089	-55.1	-47.3	-31.3	-45.8
	-16.0001	-2.3913	-4.03719	-15.3777	-37.2	-55.9	-37.7	-39
	-16.0001	-2.3913	-7.25178	-8.61223	-26.7	-54.4	-35.5	-41.2
	-16.0001	-2.3913	-6.60808	-11.6469	-33.7	-32.8	-30.2	-38.1
	-16.0001	-2.3913	-4.60808	-2.37769	-41.9	-34.9	-37.3	-39
	-16.0441	-2.4479	-8.00808	-12.3777	-41.9	-36	-35.7	-41.4
	-16.0882	-2.3913	-13.0081	-10.2469	-39.2	-34.4	-36.5	-43.5
	-16.0001	-2.3913	-4.62263	-3.39494	-30.2	-30.6	-31.8	-36.3
	-16.0001	-2.344	-12.5791	-0.194944	-27.1	-31.8	-36.3	-37.5
	-15.9221	-2.344	-6.82263	-15.2816	-43.5	-52	-35.7	-44.7
	-15.9221	-2.4479	-2.0664	-6.79494	-36.4	-43.8	-40.8	-39.8
	-16.0001	-2.3913	-15.8081	-4.61223	-37.6	-57.1	-39	-49.4
	-16.0001	-2.5047	-1.02262	-19.9605	-40.8	-35.2	-42.1	-43.8
	-16.0441	-2.5047	-6.85178	-13.8122	-29.8	-34.9	-38.3	-47.2
	-16.0441	-2.344	-6.03719	-13.6122	-39.6	-41.9	-30.9	-42.6
	-15.9221	-2.344	-2.82262	-16.9605	-49.3	-38.6	-32.4	-40.8
	-15.9221	-2.344	-5.51038	-9.42953	-33.7	-33.3	-32.3	-45
	-15.9221	-2.344	-13.4226	-8.22953	-39.2	-41.9	-30.3	-36.1
	-15.9221	-2.344	-17.5936	-14.6642	-41.2	-31.3	-29.7	-37
	-15.9221	-2.344	-5.68103	-11.9949	-27.1	-50.5	-29.9	-38.3
	-15.9221	-2.344	-16.7104	-18.9949	-45.4	-39.1	-27.4	-39.3
	-15.9221	-2.344	-5.49569	-8.42953	-41.5	-56.3	-38.7	-39.4
	-15.9221	-2.344	-5.89569	-19.5949	-57.9	-47.7	-30.6	-38.6
	-15.9221	-2.344	-13.8226	-3.88158	-55.6	-39.1	-30.2	-28.7
	-15.9221	-2.344	-11.7546	-12.4816	-30.9	-48.8	-23.5	-41.6
	-15.9221	-2.344	-6.09569	-6.88158	-43.8	-43.4	-38	-38.2
	-15.9221	-2.344	-11.4226	-13.6642	-36	-47.3	-25.5	-36.8
	-15.9221	-2.4019	-9.71038	-11.0469	-48.1	-43.7	-32.3	-32.3
	-15.9221	-2.344	-8.95456	-6.28158	-29	-42.1	-28.7	-37.8
	-15.9221	-2.344	-5.88103	-5.88158	-38.7	-44.1	-30.8	-35.8
	-15.9221	-2.4019	-14.3398	-19.499	-44.5	-37.3	-31.5	-34.6
	-15.9221	-2.46	-9.75456	-18.9164	-51.6	-44.1	-33.6	-36.7
	-15.9221	-2.5183	-3.8664	-9.1164	-41.8	-52.2	-30.7	-37.4
	-15.9221	-2.4019	-10.281	-9.06421	-35.9	-44.8	-29.9	-42.1
	-15.9221	-2.4019	-10.9646	-4.57769	-31.9	-50.9	-28.5	-31.5
	-15.9221	-2.46	-10.4372	-12.7605	-43.3	-43.2	-32.9	-36.8
	-15.9221	-2.5183	-2.83719	-8.59494	-41.7	-45.5	-40.7	-38.6
	-15.9674	-2.46	-15.4226	-11.8122	-31.1	-57.1	-32	-34.7
	-15.9221	-2.46	-5.2664	-12.8642	-26.4	-44.2	-35.4	-42
	-15.9221	-2.3044	-4.23719	-8.19494	-47.1	-43	-32.6	-40.3
	-15.8076	-2.3044	-2.65178	-10.4816	-37	-45	-32.3	-41.4
	-15.8076	-2.5183	-7.0664	-7.41223	-33.3	-40.5	-36	-50.3
	-15.9674	-2.3044	-1.8664	-5.06421	-37.3	-38.3	-33.4	-37
	-15.8076	-2.3044	-9.62262	-14.4816	-36.1	-43.3	-37.6	-37.5
	-15.8076	-2.3044	-8.11038	-7.26421	-27.8	-45.6	-30	-38.4
	-15.8076	-2.3044	-8.31038	-6.88158	-19.7	-36.6	-35.1	-39.8
	-15.8076	-2.3044	-7.0664	-13.1513	-41.1	-38.2	-42	-38.9
	-15.8076	-2.3044	-15.7251	-5.29898	-42.2	-44.3	-37.3	-39.6
	-15.8076	-2.3044	-10.8957	-8.3164	-32.5	-42	-39.3	-36.8
	-15.8076	-2.3044	-6.91038	-17.9688	-37.2	-41.2	-41.5	-45.7
	-15.8076	-2.3044	-8.09569	-10.2469	-45.3	-40.3	-35	-42.8
	-15.8076	-2.3044	-0.495693	-19.6038	-40.2	-38	-43.1	-41.6
	-15.8076	-2.3044	-5.91038	-6.1164	-53.1	-47	-35.7	-37.3
	-15.8076	-2.3044	-9.2664	-11.099	-40.9	-39.1	-33.3	-36.5
	-15.8076	-2.3044	-8.11038	-13.9164	-33.1	-45.7	-32.8	-47
	-15.8076	-2.3044	-12.9546	-6.7164	-41.7	-51.5	-41.2	-42.3
	-15.8076	-2.3044	-9.31038	-13.1164	-33.5	-41.7	-39.3	-44
	-15.8076	-2.3044	-4.52508	-3.9164	-44.7	-50.6	-42.3	-56.4
	-15.8076	-2.3044	-5.91038	-6.3164	-39.7	-50.2	-36.5	-40.8
	-15.8076	-2.3636	-14.7398	-15.7164	-36.9	-40.4	-40.1	-43.5
	-15.8076	-2.3044	-4.12508	-13.1164	-41.5	-45.4	-33.8	-44
	-15.8076	-2.3044	-14.6372	-20.4214	-33.7	-53.2	-35.3	-38.3
	-15.8076	-2.3044	-10.3104	-10.2214	-34.4	-41.4	-32.8	-40.9
	-15.8076	-2.3636	-8.53981	-16.3863	-37.9	-42.2	-28.6	-38.5
	-15.8076	-2.423	-6.78414	-5.93384	-39.5	-38.6	-28.8	-34.8
	-15.8076	-2.423	-9.35456	-5.3164	-23.9	-33.6	-30.8	-37.3
	-15.8076	-2.423	-3.49569	-7.1164	-31.3	-38.6	-38.4	-33.9
	-15.8076	-2.3636	-15.6664	-8.29898	-30.3	-38	-27.9	-38
	-15.8076	-2.3636	-4.71038	-17.239	-26.8	-39.6	-32.3	-36.2
	-15.8076	-2.423	-11.7693	-4.53384	-31.6	-32.6	-23.8	-33.4
	-15.8076	-2.4826	-8.79896	-10.7164	-35.8	-45.9	-23.8	-35.3
	-15.8543	-2.423	-5.98414	-6.69898	-51.6	-38.7	-25.9	-37.7
	-15.8076	-2.4826	-6.92508	-14.1863	-53.9	-56.9	-32.4	-45
	-15.8076	-2.3334	-1.51038	-14.1513	-32.8	-41.6	-27.1	-34.9
	-15.7494	-2.3334	-4.71038	-10.3338	-25.1	-32.3	-32.5	-37.3
	-15.7494	-2.3334	-8.69569	-15.2816	-35.6	-33.5	-25.6	-33.8
	-15.7494	-2.423	-4.91038	-9.48158	-25.7	-39.2	-42.7	-38.1
	-15.8076	-2.3334	-3.51038	-12.9863	-35.1	-49.3	-32.2	-43.2
	-15.7494	-2.3334	-6.91038	-19.5863	-41.7	-31.8	-32.6	-40
	-15.7494	-2.3334	-6.11038	-8.5164	-32.4	-36.5	-37	-42.1
	-15.7494	-2.3334	-11.1251	-14.1338	-47.9	-51.2	-34.4	-39.9
	-15.7494	-2.3334	-11.281	-8.86421	-44	-46.1	-41.9	-40.4
	-15.7494	-2.3334	-4.6664	-18.4816	-36.5	-40.2	-27.8	-39.1
	-15.7494	-2.3334	-10.5398	-8.7164	-34.1	-36.6	-31	-38.9
	-15.7494	-2.3334	-11.1693	-13.0642	-32.1	-39.7	-36.7	-45.6
	-15.7494	-2.3334	-9.92508	-11.2469	-25.5	-34.6	-44.9	-49.6
	-15.7494	-2.3334	-7.23719	-10.3949	-27.4	-29.5	-33.9	-43.3
	-15.7494	-2.3334	-7.69569	-8.61223	-48.1	-50.6	-34.6	-41.4
	-15.7494	-2.3334	-8.45178	-8.44686	-52	-47.8	-45.6	-39.6
	-15.7494	-2.3334	-5.4664	-10.6469	-28.8	-31.2	-40	-43
	-15.7494	-2.3334	-9.99356	-6.64686	-29.6	-34.3	-43.3	-39.5
	-15.7494	-2.3334	-9.20808	-13.2469	-32.7	-36.3	-34	-38.1
	-15.7494	-2.3334	-7.2664	-8.04686	-32.7	-30	-36.1	-41.3
	-15.7494	-2.3334	-4.23719	-8.66421	-32.3	-33.1	-32.7	-36.9
	-15.7494	-2.3334	-11.0226	-10.8469	-33.4	-32.6	-35.9	-41.4
	-15.7494	-2.3334	-1.6664	-22.0295	-58.7	-40.7	-36	-41.4
	-15.7494	-2.3334	-4.68103	-19.2816	-59.1	-37.6	-32.3	-42.1
	-15.7494	-2.3334	-6.08103	-13.1164	-30.2	-29.8	-30.2	-42
	-15.7494	-2.3334	-11.7104	-7.46421	-46.9	-46.9	-35.3	-40.7
	-15.7494	-2.3334	-16.5646	-8.08158	-36.7	-40.1	-26.3	-35.5
	-15.7494	-2.3334	-8.28103	-8.24686	-49.5	-39.6	-33.9	-37.9
	-15.7494	-2.3334	-11.5398	-12.8642	-51.5	-34.7	-27.7	-37.4
	-15.7494	-2.3942	-9.22263	-12.0469	-32.7	-44.3	-42.8	-37.1
	-15.7494	-2.3942	-2.85178	-6.89898	-23.6	-27.6	-35.3	-41.3
	-15.7494	-2.3334	-6.89569	-6.06421	-27.5	-32.7	-24.8	-38.9
	-15.7494	-2.3334	-2.28103	-12.8295	-53.1	-48.5	-24.5	-31.1
	-15.7494	-2.3119	-5.88103	-5.66421	-46.9	-44.2	-31.2	-32.9
	-15.6531	-2.3119	-12.7398	-15.0469	-45.7	-54	-30.7	-41.2
	-15.6531	-2.3119	-1.91038	-12.9513	-68.7	-54.7	-28.5	-37
	-15.7494	-2.3942	-1.48103	-9.28158	-39.8	-44.6	-32	-44
	-15.7494	-2.3119	-4.29569	-17.6816	-45.3	-46.9	-27.6	-39.7
	-15.6531	-2.3119	-3.32508	-7.08158	-51.9	-46.9	-25.1	-41.7
	-15.6531	-2.3119	-7.13981	-11.4295	-49.6	-48.9	-26.9	-35.5
	-15.6531	-2.3119	-7.13981	-7.3164	-46.9	-46.2	-26.6	-38.5
	-15.6531	-2.3119	-3.91038	-16.4038	-48	-52.4	-34.1	-30
	-15.6531	-2.3119	-9.18414	-6.73384	-43.7	-56.3	-26.4	-36.8
	-15.6531	-2.3119	-13.3251	-14.1338	-44.5	-56.3	-30.3	-36.5
	-15.6531	-2.3119	-7.53981	-12.5164	-36.3	-43.4	-28.5	-33.3
	-15.6531	-2.3119	-6.72508	-9.7164	-64	-52.8	-29.5	-40.3
	-15.6531	-2.3119	-9.36934	-8.1164	-54.3	-41.9	-33.1	-47.2
	-15.6531	-2.3119	-5.11038	-15.6038	-52.3	-37.2	-37.4	-39.8
	-15.6531	-2.3119	-5.6664	-5.5164	-49.6	-45	-24.8	-37.2
	-15.6531	-2.4368	-2.31038	-8.7164	-39.8	-56.7	-35.6	-30.3
	-15.6531	-2.3742	-4.35456	-13.3338	-38.6	-50.4	-29.5	-40.2
	-15.6531	-2.3119	-4.93981	-7.73384	-32.7	-44.9	-36.4	-42.4
	-15.6531	-2.3119	-13.3841	-12.5338	-34.3	-50.8	-32.1	-40.2
	-15.6531	-2.2997	-2.93981	-7.1164	-35.1	-58.6	-32.9	-36.7
	-15.5661	-2.2997	-11.4957	-11.899	-45.3	-58.6	-33.4	-34.8
	-15.5661	-2.3742	-2.95456	-4.73384	-32.4	-52.4	-31.9	-45.4
	-15.6531	-2.3742	-10.1251	-7.53384	-36.6	-35.1	-36	-39.3
	-15.6531	-2.2997	-2.92508	-7.1164	-39.3	-40.1	-32.2	-36.9
	-15.5661	-2.2997	-1.93981	-16.0214	-45.9	-42.8	-38.5	-37.4
	-15.5661	-2.2997	-11.8287	-17.0642	-49.4	-42.8	-29.3	-36.5
	-15.5661	-2.2997	-8.96934	-16.7338	-36.6	-46.4	-38.2	-36.1
	-15.5661	-2.2997	-4.98414	-16.299	-37.4	-43	-29.9	-35.8
	-15.5661	-2.2997	-3.15456	-11.1513	-44	-47.6	-31.8	-33.8
	-15.5661	-2.2997	-9.02868	-12.0742	-35.4	-44.4	-33.3	-44.8
	-15.5661	-2.2997	-7.12508	-20.299	-48.3	-41.6	-35.6	-40.9
	-15.5661	-2.2997	-0.784139	-12.7688	-38.4	-41.9	-34.7	-34.4
	-15.5661	-2.2997	-6.79896	-5.78631	-34.1	-38	-33.1	-38.2
	-15.5661	-2.2997	-1.88103	-11.299	-34.1	-40.4	-31	-33
	-15.5661	-2.2997	-2.09569	-14.4816	-45.1	-40	-27.8	-32.2
	-15.5661	-2.2997	-14.5104	-13.8642	-44.3	-42.8	-26.7	-40.3
	-15.5661	-2.2997	-11.6664	-4.69898	-50.5	-42.3	-32.8	-36.3
	-15.5661	-2.3636	-11.0957	-10.2816	-39.6	-52.5	-31.3	-48.3
	-15.5661	-2.2997	-2.08103	-14.9338	-42.8	-32	-32.2	-36.7
	-15.5661	-2.3636	-5.48103	-8.28158	-35.4	-51.5	-36.4	-38.9
	-15.5661	-2.3636	-8.88103	-10.8816	-35.1	-49.2	-36.8	-44.4
	-15.5661	-2.2997	-9.62262	-8.09898	-46.8	-50.8	-28.7	-40.1
	-15.5661	-2.2997	-6.6664	-10.0816	-59.6	-54.3	-29.1	-34.6
	-15.5661	-2.4278	-10.6518	-13.6816	-48.3	-53.8	-28.6	-32.3
	-15.5661	-2.4278	-15.7693	-8.28158	-36.3	-50.7	-25.9	-31.8
	-15.5661	-2.4278	-11.1546	-9.95131	-73.8	-54	-23.8	-35
	-15.5661	-2.363	-8.49569	-10.099	-33.9	-55.1	-29.1	-29.5
	-15.542	-2.4278	-4.89569	-17.0038	-35.1	-46.5	-29.1	-34.6
	-15.5661	-2.4278	-12.681	-15.9863	-37.4	-48.5	-33	-38.6
	-15.5661	-2.363	-0.325082	-6.33384	-39	-52.7	-39.1	-35.2
	-15.5661	-2.363	-9.52508	-14.7164	-36.2	-55.9	-42.1	-45
	-15.542	-2.4278	-13.3546	-12.8816	-41.3	-46.5	-33.3	-40.8
	-15.5661	-2.363	-5.92508	-12.3863	-38.6	-46.9	-36.9	-34.7
	-15.542	-2.363	-7.52508	-10.8214	-46.4	-52.4	-30.7	-40.7
	-15.542	-2.3636	-4.72508	-8.3688	-46	-52	-31.9	-35.9
	-15.5661	-2.363	-15.9693	-8.49898	-58.9	-47.3	-36.3	-39.8
	-15.542	-2.363	-3.52508	-12.7338	-40.9	-50.8	-23.6	-37.5
	-15.542	-2.363	-4.93981	-8.40385	-50.3	-52.3	-23	-35.9
	-15.6175	-2.363	-3.71038	-14.299	-42.5	-50.8	-27.6	-36
	-15.6175	-2.363	-17.5841	-13.5338	-43.3	-50.4	-29.1	-29.7
	-15.542	-2.363	-7.72508	-14.7688	-72.6	-44.5	-21	-28
	-15.542	-2.363	-13.5841	-9.1688	-66	-56.7	-30.6	-35.2
	-15.542	-2.363	-3.35456	-12.3338	-43.7	-55.9	-25.8	-35.2
	-15.5661	-2.4278	-2.55456	-13.1863	-39.4	-53.9	-35.6	-33
	-15.5661	-2.363	-10.5841	-6.1688	-40.9	-50	-41.6	-39.8
	-15.542	-2.363	-8.56934	-13.3513	-34.2	-49.6	-36.1	-36.3
	-15.542	-2.363	-6.38414	-17.9338	-49.5	-53.4	-35.9	-38.5
	-15.542	-2.363	-10.5398	-9.55131	-42.5	-50.3	-28.5	-31.6
	-15.542	-2.4278	-3.95456	-8.38631	-46.4	-55.5	-23.6	-38.1
	-15.5661	-2.4278	-7.39896	-17.0742	-61.2	-46.8	-32.2	-30.2
	-15.5661	-2.363	-0.525082	-18.039	-39.4	-49.5	-29.6	-39.9
	-15.542	-2.363	-2.13981	-11.899	-43.7	-46.9	-30.2	-39.7
	-15.542	-2.4278	-5.31038	-6.13384	-48.7	-55	-35.2	-36
	-15.5661	-2.4278	-4.32508	-20.7164	-43.5	-56.2	-35.4	-39.9
	-15.6175	-2.3636	-2.93981	-8.95131	-38.1	-55.6	-42	-40.2
	-15.5661	-2.3636	-1.31038	-18.6642	-54.2	-47.5	-32.5	-37.6
	-15.5661	-2.3636	-5.69569	-9.53384	-43.7	-56.2	-32	-33.2
	-15.5661	-2.3636	-17.0957	-18.899	-44.2	-50.8	-32.1	-36.3
	-15.5661	-2.2997	-4.49569	-13.9688	-53	-51.7	-36.6	-37.5
	-15.5661	-2.3636	-6.33981	-12.9164	-45.2	-52.7	-35.5	-39.2
	-15.5661	-2.2997	-12.5251	-12.9513	-48.6	-51.5	-29.7	-39
	-15.5661	-2.2997	-3.13981	-7.7164	-40.3	-52.6	-28.4	-42.4
	-15.5661	-2.2997	-3.71038	-3.89898	-38.8	-43.4	-27.6	-41.1
	-15.5661	-2.2997	-5.52508	-15.0816	-41.2	-54.9	-38.8	-37.8
	-15.5661	-2.2997	-3.31038	-5.28158	-38	-56.4	-40.5	-41.6
	-15.5661	-2.2997	-9.32508	-10.099	-49.3	-47.4	-35.1	-36.3
	-15.5661	-2.2997	-16.9693	-14.4038	-38.7	-45	-26.1	-34.2
	-15.5661	-2.2997	-3.73981	-6.73384	-54.7	-51.7	-30.3	-36.7
	-15.5661	-2.2997	-7.19896	-9.09898	-56.2	-49.7	-41.8	-35.4
	-15.5661	-2.2997	-4.33981	-14.499	-45.3	-46.2	-37.5	-40.6
	-15.7029	-2.2997	-1.55456	-20.0469	-46.2	-53.3	-35.7	-45.2
	-15.5661	-2.2997	-13.1546	-12.299	-43.9	-53.8	-35.5	-40.6
	-15.7029	-2.4996	-5.81381	-12.5688	-41.2	-52.7	-30.8	-42.5
	-15.6531	-2.2997	-7.39896	-10.1513	-38.4	-46.8	-33.8	-40.9
	-15.7029	-2.3119	-13.6957	-14.7513	-38.8	-50.7	-33.8	-51.1
	-15.6531	-2.3119	-13.0957	-15.639	-45.9	-46.4	-32.2	-35.2
	-15.6531	-2.4368	-6.16934	-10.7688	-47.8	-50.7	-37.2	-33.3
	-15.6531	-2.3742	-7.52508	-10.5863	-48.2	-43	-35.3	-40
	-15.6531	-2.3119	-3.53981	-6.78631	-47.4	-47.6	-35.1	-33.2
	-15.6531	-2.3119	-1.13981	-17.1338	-39.6	-52.3	-28.6	-34.9
	-15.6531	-2.3119	-5.13981	-14.8816	-42.4	-50	-26.7	-33.9
	-15.6531	-2.3119	-4.51038	-6.35131	-37.4	-46.9	-21.6	-35.3
	-15.6531	-2.3119	-5.49569	-13.3338	-34.6	-45.9	-38.5	-33.3
	-15.6531	-2.3119	-4.88103	-14.1338	-37.4	-48.5	-32.3	-34.8
	-15.6531	-2.3119	-9.45178	-3.09898	-41.7	-41.1	-37.5	-36.5
	-15.6531	-2.3119	-8.33981	-11.9688	-39.7	-50.9	-43.8	-42.1
	-15.7494	-2.3119	-4.48103	-18.0295	-36.2	-43	-39.3	-41.4
	-15.6531	-2.4553	-10.1251	-6.08158	-39.8	-45.9	-43	-49
	-15.7494	-2.3334	-7.13981	-14.4816	-39.5	-51.8	-35.4	-39.6
	-15.7494	-2.3334	-2.68103	-9.13384	-39.5	-46.4	-31.7	-35.8
	-15.7494	-2.3334	-2.89569	-5.86421	-40.2	-42.9	-29.4	-29.5
	-15.7494	-2.3334	-9.51038	-4.3164	-39.8	-42	-36.2	-35
	-15.7494	-2.3334	-0.495693	-12.3338	-37.5	-44.4	-38.1	-36.1
	-15.7494	-2.3334	-2.71038	-11.4816	-33.6	-47.9	-29.1	-46.5
	-15.7494	-2.3334	-11.5104	-13.9338	-44.2	-54.2	-36.1	-38.4
	-15.7494	-2.3334	-8.56934	-8.88158	-39.2	-44.9	-36.4	-36.9
	-15.7494	-2.3334	-5.08103	-9.28158	-36.8	-51.6	-34.7	-44.8
	-15.7494	-2.3334	-3.33981	-9.89898	-32.1	-45.7	-26.5	-29.9
	-15.7494	-2.3334	-10.881	-11.499	-43.1	-52.8	-25.2	-32.8
	-15.7494	-2.3636	-6.32508	-12.4038	-52.8	-51.7	-28.4	-40.5
	-15.8076	-2.3636	-6.71038	-10.2038	-44.6	-48.9	-35.5	-43.8
	-15.8076	-2.423	-10.5398	-8.09898	-45.4	-48.5	-35.9	-51.9
	-15.8076	-2.3044	-4.72508	-6.7164	-48.1	-48.1	-40.4	-42.1
	-15.8076	-2.3044	-12.1104	-6.33384	-48.9	-47.3	-29.8	-40.5
	-15.8076	-2.3044	-3.13981	-14.1338	-63	-52.8	-27.8	-43.1
	-15.8076	-2.3044	-7.55456	-17.9513	-46.7	-54.1	-30.1	-40.5
	-15.8076	-2.3044	-9.56934	-9.1164	-42.8	-52.2	-31.1	-37.1
	-15.8076	-2.3044	-6.49569	-14.2038	-48.7	-51.9	-32.4	-42.2
	-15.8076	-2.3044	-7.12508	-4.89898	-36.9	-49.1	-38.1	-41
	-15.8076	-2.3044	-10.6957	-13.3164	-47.5	-49	-38.5	-38.5
	-15.8076	-2.4019	-2.91038	-13.5164	-40.8	-46.3	-30.5	-41.7
	-15.9221	-2.46	-5.71038	-14.1863	-41.6	-52.5	-30.7	-41.6
	-15.9221	-2.46	-14.881	-20.0038	-50.3	-47.2	-26.3	-45
	-15.9221	-2.344	-6.13981	-4.33384	-55	-51.9	-27.9	-38
	-15.9221	-2.344	-10.7398	-12.0038	-45.6	-54.6	-24.9	-33.6
	-15.9221	-2.344	-5.15456	-11.1164	-48.7	-54.7	-33.2	-32.6
	-15.9221	-2.344	-16.3841	-8.5164	-40.1	-52.3	-34.5	-34
	-15.9221	-2.344	-7.32508	-9.09898	-39	-51.9	-32.1	-37.5
	-15.9221	-2.344	-9.75456	-7.5164	-53.8	-43	-28.1	-37.6
	-15.9221	-2.344	-7.75456	-8.5164	-35.9	-43.3	-27.5	-32.2
	-15.9221	-2.344	-5.98414	-13.2469	-39.4	-56.6	-30.2	-39.1
	-15.9221	-2.3349	-12.1546	-14.9164	-41.8	-45.3	-32.1	-35.5
	-16.0001	-2.3349	-11.399	-16.4642	-29.7	-38.4	-29	-41.3
	-16.0001	-2.344	-10.9546	-6.58631	-41	-43.5	-29.3	-30.9
	-15.9221	-2.3349	-10.1841	-18.1688	-34.3	-43	-38.1	-38.5
	-16.0001	-2.3349	-2.35456	-9.7688	-41.7	-44.6	-35.4	-39.3
	-16.0001	-2.3349	-11.5251	-11.439	-28.1	-43	-32.6	-45.3
	-16.0001	-2.3349	-5.18414	-12.7688	-38.6	-45.3	-25.3	-45.6
	-16.0001	-2.3349	-0.739811	-10.5338	-50.8	-41.8	-33.7	-31.5
	-16.0001	-2.3349	-11.1546	-14.9688	-36.7	-52.4	-22.5	-36.8
	-16.0001	-2.3349	-2.31038	-14.8038	-37.9	-39.9	-24.6	-31.7
	-16.0001	-2.3349	-6.11038	-8.35131	-76.5	-45	-33.6	-34.9
	-16.0001	-2.3349	-7.09569	-13.9338	-34.3	-54.3	-38.1	-34.9
	-16.1304	-2.3349	-12.6664	-13.5164	-34.3	-55.9	-41.2	-36.3
	-16.0001	-2.3354	-4.11038	-17.8038	-35.9	-58.6	-36.5	-30.3
	-16.0454	-2.3354	-17.8226	-7.5164	-42.5	-57.1	-32.9	-36.5
	-16.0454	-2.2805	-4.55456	-9.3164	-47.6	-50	-36.1	-37.9
	-16.0454	-2.2805	-2.53981	-18.2038	-41	-54	-37.8	-41.7
	-16.0454	-2.2805	-7.15456	-2.89898	-50	-45.4	-40	-33.8
	-16.0454	-2.2805	-0.525082	-14.5338	-73.4	-54	-39.3	-37.4
	-16.0454	-2.2805	-9.93981	-14.899	-32.4	-55.5	-32.1	-37.3
	-16.0454	-2.2805	-7.38414	-8.09898	-33.1	-44.9	-37.4	-39.5
	-16.0454	-2.2805	-4.55456	-15.8816	-31.6	-45.3	-32.8	-35.4
	-16.0454	-2.2805	-4.95456	-15.3164	-40.6	-51.1	-28.7	-41.5
	-16.0454	-2.2805	-3.55456	-9.73384	-41.8	-59	-35.2	-32
	-16.0454	-2.3449	-2.95456	-12.7338	-52.3	-48.5	-29.2	-35.7
	-16.1024	-2.3987	-13.3251	-14.0816	-54.2	-53.1	-24.9	-40.4
	-16.1024	-2.3449	-9.11038	-7.15131	-35.8	-51.5	-30.6	-33.3
	-16.1024	-2.3449	-7.29569	-7.75131	-40.5	-53.1	-35.9	-33.5
	-16.1024	-2.2378	-5.32508	-7.93384	-46.8	-53.8	-26.9	-37
	-16.1024	-2.2913	-7.32508	-13.3338	-43.7	-52.7	-36.9	-42.5
	-16.1024	-2.2378	-2.73981	-9.22141	-42.9	-48	-31.1	-36.9
	-16.1024	-2.2378	-7.13981	-12.3338	-34.2	-55.8	-36.2	-34.6
	-16.1024	-2.2378	-3.51038	-10.899	-40.8	-52.6	-31.2	-42.2
	-16.1024	-2.2378	-7.29569	-15.5164	-40.1	-56.1	-37.8	-42.2
	-16.1024	-2.2378	-4.29569	-9.15131	-38.6	-50.6	-31.2	-35.6
	-16.1024	-2.2378	-9.05178	-9.88158	-44	-53.4	-33.6	-37.3
	-16.1024	-2.4156	-6.15456	-12.0038	-36.9	-49.2	-34	-37.8
	-16.1024	-2.2378	-5.89569	-15.1338	-47.8	-56.4	-28.4	-33.5
	-16.1024	-2.2378	-10.9104	-9.15131	-42	-54.5	-32.3	-32.9
	-16.1024	-2.2378	-2.33981	-14.2038	-40.8	-49.8	-37.8	-35.7
	-16.1024	-2.4156	-2.91038	-7.88158	-49.7	-47.8	-38.2	-32.6
	-16.2099	-2.4156	-6.35456	-5.7164	-42.6	-51	-42.2	-40.5
	-16.2099	-2.4156	-13.1841	-8.93384	-46.9	-50.7	-36.4	-35.8
	-16.2099	-2.4156	-7.31038	-17.5688	-41.4	-52.7	-39.1	-37.3
	-16.2099	-2.2582	-15.081	-11.5164	-40.7	-48	-38.1	-37.1
	-16.2099	-2.2582	-5.51038	-12.3164	-51.7	-49.2	-40.3	-35.3
	-16.2099	-2.2582	-8.16934	-13.9164	-59.5	-48.9	-29.8	-47.3
	-16.2099	-2.2582	-0.525082	-8.5164	-44.1	-56.3	-34.3	-38.8
	-16.2099	-2.2582	-10.6957	-8.93384	-45.3	-50.3	-35.6	-38.7
	-16.2099	-2.2582	-2.53981	-14.1164	-43.3	-49.1	-36.4	-38
	-16.2099	-2.2582	-14.7398	-17.8214	-45.3	-50.6	-33.4	-41.9
	-16.2099	-2.3105	-3.73981	-17.5688	-43.4	-53.4	-37.4	-40.2
	-16.2099	-2.2582	-9.73981	-10.3338	-49.7	-51.6	-32	-40.3
	-16.33	-2.4684	-3.76934	-10.499	-48.8	-52	-35.2	-38.4
	-16.33	-2.4156	-3.95456	-17.5338	-39.4	-55.9	-40.8	-38.2
	-16.33	-2.4156	-0.154563	-8.20385	-45.6	-49.9	-38.9	-39.2
	-16.2099	-2.2378	-1.56934	-12.5513	-44.8	-47.1	-42.2	-40.9
	-16.1024	-2.4156	-9.53981	-11.899	-48.4	-50.1	-42.9	-45.7
	-16.2498	-2.4156	-8.92508	-16.2469	-46.1	-52.5	-41.5	-42.9
	-16.2498	-2.4156	-8.78414	-10.299	-44.1	-47.6	-34.5	-42.8
	-16.2498	-2.4156	-3.75456	-7.55131	-39.9	-47.2	-41	-40.4
	-16.2498	-2.2378	-8.35456	-9.7688	-41	-46.4	-28.4	-41
	-16.1024	-2.2378	-4.56934	-9.58631	-47.6	-46.8	-36.4	-46.1
	-16.1024	-2.363	-9.71038	-7.95131	-43.2	-52.5	-39.3	-41.9
	-16.2099	-2.363	-8.12508	-11.839	-47.5	-46.6	-33.8	-39
	-16.2099	-2.4156	-13.9398	-10.8214	-47.5	-44.7	-37.5	-36
	-16.2099	-2.4156	-15.0138	-20.0642	-49.1	-51.3	-32.3	-35.7
	-16.2498	-2.4156	-9.11038	-15.1688	-40.6	-46.3	-37.7	-37.2
	-16.2498	-2.363	-6.56934	-22.2919	-47.2	-47.5	-33.6	-34.1
	-16.2099	-2.363	-2.93981	-11.699	-46.4	-49.4	-30.8	-35.1
	-16.2099	-2.363	-5.52508	-12.5688	-43.2	-47	-22.3	-36.1
	-16.2099	-2.363	-1.32508	-8.5688	-45.2	-49.8	-30	-33.9
	-16.2099	-2.363	-7.92508	-16.7513	-47.9	-49.7	-32.4	-36.7
	-16.2099	-2.4156	-4.12508	-4.13384	-42.9	-47.8	-23.5	-36.1
	-16.2498	-2.4156	-4.93981	-5.73384	-48.8	-49.8	-34.2	-37.3
	-16.6798	-2.363	-5.51038	-14.6642	-45.2	-49.1	-39.2	-37.5
	-16.2099	-2.363	-6.51038	-15.0038	-41.3	-52.9	-32.8	-40.9
	-16.2099	-2.363	-4.91038	-7.3164	-46.7	-51.7	-38.5	-36.8
	-16.2498	-2.3105	-8.31038	-6.35131	-43.7	-45.8	-38	-40.7
	-16.2099	-2.3105	-5.13981	-10.9338	-49.9	-48.2	-30.7	-36.8
	-16.2099	-2.3105	-11.5104	-5.53384	-42.5	-45.4	-31.4	-41.8
	-16.2099	-2.3105	-3.51038	-7.95131	-47.6	-51.3	-32.8	-50.6
	-16.2099	-2.363	-8.72508	-11.2816	-47.2	-50.5	-37.6	-42.7
	-16.2099	-2.363	-3.95456	-20.4295	-45.2	-51.3	-34.8	-42.2
	-16.2099	-2.363	-6.18414	-14.1164	-46	-48.2	-39.8	-40.9
	-16.2099	-2.4156	-16.9398	-6.95131	-42.1	-48.3	-31.3	-36.3
	-16.2099	-2.3105	-9.35456	-9.53384	-42.5	-46.7	-32.2	-31.3
	-16.2099	-2.3105	-6.59896	-19.2566	-47.6	-49.8	-31.3	-38.8
	-16.2099	-2.3105	-12.7693	-7.9164	-51.1	-50.3	-22.2	-39.1
	-16.2099	-2.3105	-8.33981	-16.9164	-51.5	-52.2	-25.2	-40.9
	-16.2099	-2.3105	-3.95456	-7.58631	-41.3	-49	-30.8	-36.1
	-16.2099	-2.363	-6.35456	-5.55131	-43.3	-50.9	-38	-38.7
	-16.2099	-2.3105	-1.93981	-12.1338	-45.6	-50.6	-41.8	-42.1
	-16.2099	-2.2582	-8.53981	-14.2214	-45.7	-47.8	-39.8	-43.8
	-16.2099	-2.3105	-2.96934	-21.4214	-45.3	-44.8	-39.3	-36.2
	-16.2099	-2.363	-7.56934	-11.1688	-49.2	-50.3	-36.8	-40.5
	-16.2099	-2.4156	-5.95456	-8.60385	-37	-51.8	-29.6	-35.7
	-16.2099	-2.2582	-9.13981	-15.7338	-43.3	-49	-35.5	-36.9
	-16.2099	-2.2582	-2.75456	-15.5338	-51.5	-48.7	-34.3	-34.5
	-16.2099	-2.2582	-1.95456	-10.3513	-48.5	-51.1	-36.2	-38.1
	-16.2099	-2.363	-12.8138	-16.4642	-45.7	-51.1	-38.7	-35.4
	-16.2099	-2.363	-8.12508	-10.699	-46.1	-51.1	-32.6	-33.1
	-16.2099	-2.2582	-7.72508	-6.53384	-44.9	-50.3	-33.8	-45.6
	-16.2099	-2.2582	-14.9251	-15.239	-45.3	-52.6	-31	-40.8
	-16.2099	-2.3105	-13.199	-7.75131	-41.8	-47.9	-29.4	-38.1
	-16.2099	-2.3105	-10.3251	-14.7338	-43.8	-48.3	-30.9	-40.1
	-16.2099	-2.3105	-7.52508	-10.5863	-54	-48.8	-33.9	-43.4
	-16.2099	-2.2582	-5.91038	-15.9863	-55.6	-47.4	-35.7	-36.3
	-16.2099	-2.3105	-2.31038	-5.13384	-48.1	-52.8	-31.8	-33.6
	-16.2099	-2.3105	-2.12508	-12.5338	-45.7	-49.6	-28.5	-34
	-16.2099	-2.2582	-11.7251	-18.3338	-48.8	-50.8	-34.8	-40.9
	-16.2099	-2.2582	-10.599	-6.73384	-46.1	-51.9	-32.3	-37.7
	-16.2099	-2.3105	-4.53981	-16.899	-47.3	-47.6	-36.7	-42.8
	-16.2099	-2.2582	-15.9398	-8.1164	-47	-42.2	-29.6	-38.9
	-16.2099	-2.2582	-7.19896	-4.5164	-44.7	-55.6	-28.2	-41.6
	-16.2099	-2.2582	-6.93981	-18.5338	-51.7	-51.7	-33.4	-37.6
	-16.2099	-2.2582	-12.7841	-21.6214	-39.2	-54.8	-35.6	-39.5
	-16.2099	-2.2582	-12.599	-13.3338	-45.8	-53.6	-25	-28.5
	-16.2099	-2.2582	-9.33981	-10.8038	-54.8	-49.2	-28.4	-34.1
	-16.2099	-2.3105	-1.93981	-12.5513	-49.7	-52	-34	-36
	-16.2099	-2.2582	-12.0518	-21.8566	-44.2	-43.4	-36.9	-45.3
	-16.2099	-2.2582	-8.93981	-2.95131	-43.8	-42.5	-30.7	-30.1
	-16.2099	-2.2582	-3.18414	-13.1513	-43.8	-43.8	-31.2	-47.6
	-16.2099	-2.2582	-6.32508	-21.9863	-44.2	-49.6	-27.2	-39.1
	-16.2099	-2.2582	-8.89569	-15.639	-38.7	-43.3	-31.6	-38.5
	-16.2099	-2.2582	-8.88103	-12.8816	-40.7	-55.9	-31.9	-36.6
	-16.2099	-2.2582	-10.3104	-7.13384	-40.4	-58.6	-30.2	-35.5
	-16.2099	-2.3105	-4.12508	-12.5164	-42.2	-48	-33.8	-38.6
	-16.2099	-2.363	-11.5104	-4.75131	-56.2	-56.9	-33.8	-29.9
	-16.2099	-2.363	-7.33981	-11.5338	-45.8	-55.1	-35	-40.3
	-16.2099	-2.2582	-0.295693	-16.6642	-40.7	-44.9	-42.4	-36
	-16.2099	-2.4406	-7.51038	-7.75131	-46	-45.9	-37.7	-39
	-16.2099	-2.4922	-6.51038	-7.9164	-46.4	-47.5	-31.3	-39.7
	-16.2099	-2.3105	-7.85178	-9.73384	-37.8	-53.8	-31.5	-40.9
	-16.2099	-2.4156	-7.98414	-10.1513	-45.7	-54.2	-31.9	-39.3
	-16.2099	-2.2582	-9.98414	-2.5164	-44.8	-45.5	-27.8	-34.1
	-16.2099	-2.2582	-7.96934	-7.29898	-43.3	-49.8	-26.8	-38.6
	-16.2099	-2.363	-3.12508	-5.33384	-39	-53.3	-33.8	-35.1
	-16.2099	-2.363	-8.32508	-5.29898	-47.9	-52.8	-32.8	-40
	-16.2099	-2.2582	-5.13981	-8.95131	-47.1	-58.3	-34.4	-35.9
	-16.2099	-2.4922	-4.53981	-7.49898	-44	-49.7	-32.6	-41.8
	-16.3641	-2.2582	-8.16934	-14.8642	-46.3	-53.6	-33.4	-36.1
	-16.2099	-2.3105	-7.98414	-10.5513	-39.3	-52.4	-27.2	-39.3
	-16.2099	-2.3105	-10.2287	-12.6038	-47.5	-48.9	-34.7	-34.9
	-16.2099	-2.2582	-14.481	-12.0816	-35	-51.2	-37.3	-42.1
	-16.2099	-2.2582	-7.15456	-10.299	-40	-59.4	-39	-40.4
	-16.2099	-2.2582	-2.73981	-10.9513	-46.7	-55.6	-37	-45.4
	-16.2099	-2.4922	-8.31038	-18.2469	-43.6	-43.8	-40.8	-40.9
	-16.403	-2.2582	-17.399	-17.2214	-41.2	-46.4	-39.6	-40.8
	-16.2099	-2.363	-5.93981	-18.039	-51.4	-56.7	-37.9	-39.4
	-16.2099	-2.363	-6.11038	-9.62141	-43.2	-54.3	-34.7	-40.8
	-16.2099	-2.4156	-2.38414	-13.1338	-49	-53.9	-33	-38.5
	-16.2099	-2.2582	-8.35456	-6.75131	-42.4	-47.2	-33.8	-35.3
	-16.2099	-2.5441	-12.399	-12.1513	-43.1	-51.9	-30.5	-35.6
	-16.2099	-2.2582	-2.52508	-15.0566	-39.6	-48.8	-28.6	-34.9
	-16.2099	-2.4156	-9.55456	-13.9513	-40.7	-51.8	-25.1	-34.9
	-16.2099	-2.363	-12.7104	-14.2214	-45.8	-45.2	-26.1	-38.4
	-16.2099	-2.2582	-7.93981	-4.75131	-42.7	-46.8	-30.4	-40.8
	-16.2099	-2.2582	-9.11038	-10.0816	-36	-48.3	-30.4	-34.3
	-16.2099	-2.2582	-10.6518	-12.9513	-38	-45.2	-36.9	-32.1
	-16.2099	-2.2582	-10.1546	-11.6214	-37.6	-43.6	-44.5	-33.4
	-16.2099	-2.2582	-9.96934	-10.1513	-39.2	-40.5	-35.7	-35.1
	-16.2099	-2.2582	-5.95456	-8.93384	-45	-46.7	-34.2	-40.8
	-16.2099	-2.2582	-8.13981	-12.3863	-39.9	-45.2	-33.8	-39.2
	-16.2099	-2.2582	-9.55456	-6.9164	-42.6	-49.8	-30.3	-41.6
	-16.2099	-2.2582	-0.369339	-14.899	-50.1	-54.5	-26.3	-39.6
	-16.2099	-2.2582	-13.2957	-5.73384	-36.5	-51.5	-33.1	-40.2
	-16.2099	-2.3105	-9.41381	-9.9164	-43.4	-46	-32.1	-34.7
	-16.2099	-2.2582	-0.354563	-15.0642	-32.5	-47.1	-32.2	-39.3
	-16.2099	-2.2582	-2.32508	-10.3338	-39.5	-49.8	-32.2	-41.5
	-16.2099	-2.2582	-3.76934	-20.8816	-38.7	-45.5	-43.3	-36.9
	-16.2099	-2.2582	-9.35456	-10.039	-41.8	-50.2	-39	-41.6
	-16.2099	-2.2582	-7.15456	-7.35131	-39.9	-49.4	-34	-40.9
	-16.2099	-2.2582	-1.13981	-6.3688	-37.5	-46.2	-36.3	-40.3
	-16.2099	-2.2582	-0.939811	-5.95131	-46.2	-49.9	-31.2	-42.8
	-16.2099	-2.363	-14.6226	-7.15131	-40.7	-42.8	-37.6	-41.4
	-16.2099	-2.2582	-1.12508	-12.5513	-36.4	-45.1	-31.4	-38.9
	-16.2099	-2.2582	-3.95456	-21.3513	-53.5	-45.8	-31.6	-38.2
	-16.2099	-2.2582	-9.75456	-20.6642	-43.4	-46	-29	-38
	-16.2099	-2.2582	-9.31038	-18.2642	-43.1	-50.7	-29.6	-35
	-16.1024	-2.2378	-14.1104	-21.299	-45.4	-51.7	-30.3	-35.5
	-16.1024	-2.2582	-4.75456	-14.5513	-37.5	-48.1	-29.1	-39.9
	-16.2099	-2.2582	-11.0518	-9.33384	-43	-48.7	-27.1	-30
	-16.2099	-2.2582	-4.71038	-12.899	-42.3	-50.2	-30	-32.6
	-16.2099	-2.2582	-5.92508	-20.499	-38.3	-48.6	-32.9	-41.8
	-16.2099	-2.2378	-7.49569	-7.73384	-37.6	-47.1	-38.3	-37.5
	-16.1024	-2.2378	-10.0957	-16.1688	-38.4	-46	-33.2	-42.4
	-16.1024	-2.2378	-1.13981	-9.5164	-40.3	-46.7	-32.2	-39
	-16.1024	-2.363	-7.0664	-17.5164	-36	-49	-32.1	-40.2
	-16.1024	-2.363	-5.52508	-7.18631	-39.9	-46.2	-39.7	-38.1
	-16.2099	-2.2378	-3.32508	-5.5164	-38	-48.7	-36.8	-45
	-16.1024	-2.2378	-7.92508	-16.099	-40.7	-46.3	-35.3	-45.3
	-16.1024	-2.363	-8.11038	-13.6038	-42.2	-48.2	-38.1	-42.3
	-16.1024	-2.363	-8.68103	-14.5164	-39.9	-47.4	-34.2	-48.3
	-16.1024	-2.2378	-2.72508	-9.1164	-44.3	-42.5	-33.3	-43.6
	-16.2099	-2.3449	-10.9398	-10.3164	-37.3	-46.8	-33.1	-38.5
	-16.1024	-2.2378	-2.35456	-20.5164	-39.1	-44	-34	-39.7
	-16.1024	-2.2378	-7.28103	-7.89898	-41.6	-46	-36.2	-45.3
	-16.1024	-2.2378	-8.75456	-15.6642	-40.8	-52.3	-47.7	-42.5
	-16.1024	-2.2913	-4.92508	-7.33384	-38.2	-40.5	-41.3	-47.8
	-16.1024	-2.2913	-6.12508	-14.3164	-32.3	-28.7	-35.8	-40.4
	-16.1024	-2.2378	-11.1251	-11.1164	-47.5	-36.5	-38.1	-41.9
	-16.1024	-2.2378	-1.52508	-9.9164	-30.3	-33.8	-28.7	-43
	-16.1024	-2.2378	-12.7841	-11.3338	-42.5	-36.2	-32.1	-43.2
	-16.1024	-2.3987	-8.75456	-15.6642	-39	-54.6	-32.3	-42
	-16.1024	-2.3449	-14.1251	-5.7164	-38.7	-43.4	-34.1	-37.9
	-16.1434	-2.3449	-8.11038	-12.499	-25	-45.3	-31.7	-38.9
	-16.1024	-2.2913	-8.0664	-19.3863	-40.2	-35.9	-24.9	-40.1
	-16.1024	-2.2805	-9.48103	-5.7164	-30.1	-42.2	-35.2	-36.8
	-16.1024	-2.2805	-10.5398	-11.6469	-31.2	-27.3	-34.8	-37.1
	-16.0454	-2.3987	-13.0664	-5.73384	-28.9	-38.3	-41.5	-37.9
	-16.0454	-2.2913	-5.48103	-10.9164	-43	-45	-36.3	-46.1
	-16.1434	-2.3449	-6.0664	-10.9164	-32.9	-38.1	-37.9	-41.9
	-16.1024	-2.2805	-2.48103	-5.3164	-46.2	-49	-41.1	-44.9
	-16.1024	-2.2805	-4.68103	-18.0642	-80.2	-59.9	-36.3	-42.3
	-16.0454	-2.2805	-9.13981	-16.0642	-34.8	-38.3	-44.4	-42.8
	-16.0454	-2.3987	-6.13981	-10.699	-32.6	-41.2	-42	-39.8
	-16.0454	-2.4527	-6.71038	-16.499	-30.6	-35.4	-38.7	-40.8
	-16.0454	-2.2805	-2.51038	-11.2816	-37.7	-34.2	-35.3	-38.8
	-16.1846	-2.2805	-4.33981	-15.699	-58.7	-42.4	-37.3	-42.8
	-16.0454	-2.2805	-5.93981	-11.5338	-26.4	-36.6	-33.5	-37.9
	-16.0454	-2.2805	-2.33981	-13.0816	-33.1	-35.9	-39.3	-44.2
	-16.0454	-2.2805	-6.18414	-12.4642	-24.1	-32.3	-29.8	-40.7
	-16.0454	-2.2805	-7.15456	-11.4642	-28.7	-31.9	-37.7	-43.1
	-16.0454	-2.3354	-4.55456	-10.5338	-36.9	-33.8	-28.9	-46.8
	-16.0454	-2.2805	-9.13981	-6.68158	-27.6	-39.8	-31.4	-42.5
	-16.0454	-2.2805	-2.18414	-4.3164	-22.6	-31.7	-33.6	-44.2
	-16.0454	-2.2805	-7.73981	-3.9164	-25.3	-32.5	-32.4	-37.9
	-16.0454	-2.3904	-4.15456	-12.7338	-39.7	-35.1	-30.6	-36.7
	-16.0454	-2.3349	-3.82868	-10.9513	-21.3	-26.9	-32.9	-32.9
	-16.0001	-2.2805	-6.13981	-6.93384	-25.6	-37	-27.9	-40.9
	-16.0001	-2.2805	-10.9546	-12.5513	-19.8	-40.2	-31.4	-42.9
	-16.0454	-2.3349	-10.5104	-7.439	-28.9	-37.2	-35.6	-40.4
	-16.0454	-2.3349	-4.93981	-15.8816	-36.6	-47.3	-29.3	-42.5
	-16.0001	-2.3349	-2.15456	-14.4816	-21.4	-34	-36.7	-45.2
	-16.0001	-2.3349	-13.1251	-5.55131	-21.8	-35.3	-42.2	-41.6
	-16.0001	-2.3349	-8.51038	-8.5688	-25	-34.1	-36	-37.9
	-16.0001	-2.3349	-3.76934	-5.55131	-40.7	-52.2	-30.1	-44.1
	-16.0001	-2.3349	-9.15456	-10.239	-39	-44.6	-34.2	-40.7
	-16.0001	-2.3349	-2.55456	-9.55131	-39.1	-40.5	-31.5	-54.2
	-16.0001	-2.3349	-8.12508	-13.6742	-39.9	-40.5	-32.7	-55.6
	-16.0001	-2.3349	-6.12508	-7.55131	-34.8	-35.8	-41.6	-43.3
	-16.0001	-2.3349	-6.38414	-12.1513	-38.7	-42	-40.4	-40.4
	-16.0001	-2.344	-6.13981	-10.3338	-26.8	-40.9	-42.1	-43
	-15.9221	-2.344	-3.92508	-12.0214	-26.8	-34.7	-40.9	-42.2
	-15.9221	-2.344	-2.09569	-14.499	-27.2	-35.1	-42.4	-38.4
	-15.9221	-2.344	-4.28103	-14.8816	-27.3	-35.2	-39	-45.8
	-15.9221	-2.344	-9.89569	-5.13384	-29.6	-44.6	-30.5	-49.1
	-15.9221	-2.344	-7.8664	-7.55131	-31.6	-37.9	-40.4	-39
	-16.2219	-2.344	-3.4664	-16.3338	-29.2	-34.8	-28.8	-39.3
	-15.9221	-2.344	-10.6957	-6.93384	-38.7	-38	-33.4	-38.2
	-15.9221	-2.344	-1.0664	-9.3164	-35.2	-47.5	-34.5	-40.2
	-15.9221	-2.344	-4.91038	-15.8469	-24.2	-40.4	-32.1	-37.4
	-15.9221	-2.5047	-5.0664	-8.48158	-32.5	-37.3	-28.9	-42
	-15.9221	-2.3913	-14.5501	-11.899	-30	-49.3	-30.5	-36.2
	-15.9221	-2.4479	-7.05178	-11.9164	-29.7	-40.4	-31.1	-45.3
	-15.9221	-2.3349	-1.05178	-15.5688	-25.7	-44.9	-28.4	-36.3
	-15.9221	-2.3349	-8.23719	-10.7338	-35.8	-43.8	-25.5	-44.8
	-16.0001	-2.3349	-9.83719	-16.5863	-30.1	-40.8	-29.8	-39.2
	-16.0001	-2.3349	-3.45178	-12.4122	-32.5	-36.6	-31.8	-50.7
	-15.9221	-2.3349	-15.3546	-16.299	-32.4	-39.6	-33.3	-40.3
	-16.0001	-2.3349	-1.45178	-7.64686	-24.6	-36	-39	-36.9
	-16.0001	-2.3349	-12.2957	-5.84686	-31.6	-35.6	-35.4	-33.8
	-16.0001	-2.3349	-15.1398	-9.04686	-26.9	-36	-33.6	-37.4
	-16.0001	-2.3349	-9.11038	-13.2469	-30	-30.9	-26.4	-42.3
	-16.0001	-2.3904	-11.2372	-8.44686	-22.3	-35	-30.7	-46.9
	-16.0001	-2.3349	-0.866397	-9.42953	-28.6	-44.4	-30.9	-40.2
	-16.0001	-2.3349	-7.8664	-13.6469	-33.7	-38.9	-41.4	-45.7
	-16.0001	-2.3349	-6.8664	-8.44686	-30.8	-35.2	-35.9	-39.8
	-16.0001	-2.3349	-2.4664	-18.3949	-35.4	-37.9	-33.1	-40.2
	-16.0001	-2.3904	-6.6664	-9.24686	-30.3	-36.3	-35.3	-37.4
	-16.0878	-2.3349	-0.881033	-6.64686	-34.3	-36	-43.4	-41.3
	-16.0454	-2.3349	-3.4664	-7.24686	-23.8	-34.1	-27.9	-35.5
	-16.0001	-2.3349	-7.08103	-14.9513	-31.6	-41.5	-28.3	-35.9
	-16.0001	-2.3349	-6.93981	-8.64686	-29.2	-35.5	-25.5	-40.1
	-16.0001	-2.3904	-5.28103	-19.3513	-47	-42	-30.4	-36.4
	-16.0001	-2.3904	-3.68103	-6.26421	-47.8	-38.1	-25.8	-36
	-16.0001	-2.3349	-8.93981	-16.0295	-57.2	-38.5	-35.7	-45
	-16.0454	-2.3349	-5.91038	-16.0642	-45.5	-41.2	-36.6	-38
	-16.0001	-2.3904	-2.69569	-7.42953	-25.2	-35	-32.3	-43.5
	-16.0001	-2.3904	-4.69569	-5.46421	-29.9	-36.6	-34.9	-38.5
	-16.0454	-2.3904	-9.16934	-15.6469	-40	-39.7	-42.2	-42
	-16.0454	-2.3349	-8.49569	-3.24686	-37.2	-56	-30.8	-37.6
	-16.0454	-2.3349	-5.73981	-11.0642	-37.6	-47.4	-35.2	-38.5
	-16.0001	-2.2805	-17.0138	-17.9777	-36	-43.4	-34.7	-36.7
	-16.0001	-2.2805	-0.354563	-5.66421	-36.3	-46.9	-29.2	-33.9
	-16.0454	-2.3354	-14.6287	-13.6816	-29.8	-37.2	-30.4	-37.3
	-16.0454	-2.3904	-8.13981	-8.46421	-53.1	-44.2	-27.3	-36.6
	-16.0454	-2.3904	-7.58414	-10.6816	-29.9	-46.3	-34.1	-40.9
	-16.0454	-2.3354	-9.56934	-10.2816	-28	-38.5	-35.8	-46
	-16.0454	-2.2805	-9.35456	-9.88158	-33.1	-45.5	-38.8	-36
	-16.0454	-2.2805	-5.96934	-15.3164	-32.3	-44.3	-37.5	-42.8
	-16.0454	-2.3354	-2.72508	-10.699	-31.4	-35.2	-30.9	-44.9
	-16.0454	-2.2805	-2.32508	-13.0038	-34.1	-34.7	-34	-40.3
	-16.0454	-2.2805	-4.91038	-5.69898	-25.1	-38.7	-36.2	-41.9
	-16.0454	-2.2805	-12.7841	-7.15131	-25.1	-38.7	-39.4	-38
	-16.0454	-2.2805	-9.11038	-7.95131	-41.2	-47.9	-35.2	-42.2
	-16.0454	-2.2805	-9.08103	-11.1338	-43.2	-43.7	-40.8	-49.1
	-16.0454	-2.2805	-9.72508	-7.33384	-40.1	-57.5	-28.5	-35
	-16.0454	-2.2805	-2.0664	-17.1863	-35.8	-50.4	-31.3	-36.1
	-16.0454	-2.2805	-1.68103	-12.299	-31.4	-43.3	-24.8	-39.3
	-16.0454	-2.3354	-5.48103	-13.9338	-35.7	-44.5	-30.8	-41.3
	-16.0454	-2.2805	-9.63719	-10.9863	-26.8	-54	-40.3	-45.9
	-16.0454	-2.2805	-3.05178	-10.0038	-32.7	-54	-33.6	-38.3
	-16.0454	-2.2805	-4.60808	-12.899	-32.3	-54.3	-40.2	-45.5
	-16.0454	-2.2805	-9.65178	-11.0038	-32	-44.7	-30.6	-43.6
	-16.0454	-2.2805	-9.03719	-14.2038	-42.9	-41.6	-42.4	-40.3
	-16.0454	-2.2805	-14.6372	-7.46421	-35.1	-49.4	-44.6	-41.8
	-16.0454	-2.2805	-7.03719	-9.08158	-39	-53.6	-31.7	-40.4
	-16.0454	-2.2805	-11.2081	-9.3164	-33.9	-42.8	-37.8	-38.1
	-16.0454	-2.2805	-9.59356	-6.04686	-37.8	-55.7	-41	-35.9
	-16.0454	-2.2805	-9.45178	-8.44686	-44.1	-52.6	-29.8	-37.1
	-16.0454	-2.2805	-4.28103	-7.89898	-42.9	-54.5	-33.3	-43.8
	-16.0454	-2.2805	-9.33981	-15.3432	-35.1	-49.4	-33.3	-39.8
	-16.0454	-2.2805	-2.91038	-10.0295	-47.6	-51	-27.3	-42.1
	-16.0454	-2.2805	-4.48103	-6.02953	-41	-46.3	-30.1	-41.4
	-16.0454	-2.2805	-12.0664	-3.42953	-50.4	-48.3	-36.7	-43.3
	-16.0454	-2.4527	-6.25178	-9.08158	-33.6	-44.1	-38.5	-40.7
	-16.0454	-2.3987	-8.65178	-6.19494	-39	-45.9	-38.1	-39.6
	-16.1434	-2.4527	-9.05178	-16.9164	-33.2	-49.4	-29.4	-45
	-16.1024	-2.3987	-1.2664	-20.1949	-43.7	-43.2	-33.6	-37.8
	-16.1434	-2.3449	-2.83719	-12.8469	-34.8	-43.7	-29.9	-37.1
	-16.1434	-2.4527	-10.4226	-13.899	-36.3	-46	-31.3	-39.9
	-16.1024	-2.3987	-11.0226	-22.0642	-41.4	-49.8	-35.2	-41
	-16.1434	-2.3987	-7.23719	-14.2816	-48.8	-48.3	-37.3	-44.1
	-16.1024	-2.3987	-15.2518	-12.2816	-34.4	-48.7	-40.3	-46
	-16.1024	-2.4527	-3.22262	-13.4122	-47.3	-44.8	-34	-49.9
	-16.1434	-2.3449	-8.96458	-18.4816	-40.2	-44.7	-30.6	-45.2
	-16.1434	-2.3987	-3.23719	-15.7513	-38.7	-51.5	-34.3	-41.9
	-16.1024	-2.4527	-10.0664	-3.44686	-39.6	-53.6	-32.2	-39.3
	-16.1024	-2.3987	-1.63719	-5.64686	-41.9	-52.7	-31.6	-36.7
	-16.1434	-2.3449	-11.5546	-16.7604	-55.9	-48	-28.7	-42.5
	-16.1434	-2.3987	-7.73981	-13.6122	-36.4	-51.9	-35.4	-38.2
	-16.1024	-2.3449	-8.03719	-11.4122	-46.8	-47.9	-33.9	-34.7
	-16.1434	-2.3987	-1.28103	-10.6122	-33.6	-52.3	-31	-47.1
	-16.1024	-2.3987	-6.08103	-10.5604	-39.1	-47.2	-34.9	-40.6
	-16.1434	-2.3987	-3.51038	-18.5432	-26.2	-46	-28	-38
	-16.1434	-2.3987	-8.2664	-4.21223	-45.7	-50.3	-33.2	-44.5
	-16.1434	-2.3987	-0.681033	-6.79494	-35.2	-49.1	-37	-34.3
	-16.1434	-2.3449	-16.0226	-17.3605	-34.8	-48.7	-32.1	-41.6
	-16.1846	-2.2913	-5.49569	-4.22953	-49.6	-45.2	-30.4	-37.8
	-16.1024	-2.3987	-2.08103	-11.8469	-54.7	-50.7	-32.7	-33.1
	-16.1024	-2.3449	-1.11038	-10.6469	-49.5	-50.9	-37.3	-43.3
	-16.1434	-2.3449	-3.4664	-3.82953	-34.6	-54	-36.2	-38.9
	-16.1434	-2.3449	-6.2664	-11.5513	-28.3	-35.9	-43.2	-40.1
	-16.1434	-2.3449	-4.29569	-9.04686	-37.3	-38.6	-32.8	-48
	-16.1024	-2.3449	-0.451783	-15.5863	-36.1	-36.8	-33.9	-46.2
	-16.1024	-2.3987	-8.63719	-16.5164	-38.5	-40.6	-33.2	-40.4
	-16.1434	-2.3449	-1.05178	-7.68158	-38	-47.2	-34.7	-36.5
	-16.1434	-2.3449	-17.3546	-12.2642	-28.3	-34.3	-34	-42.2
	-16.1024	-2.3449	-2.25178	-13.5688	-36.8	-41.7	-29.7	-39.8
	-16.1024	-2.3449	-3.65178	-8.35131	-82.3	-57.5	-24.6	-39.6
	-16.1024	-2.2913	-3.43719	-12.3513	-38.2	-45.5	-31.4	-34.4
	-16.1024	-2.2913	-10.2664	-7.28158	-39.3	-47.4	-27	-40
	-16.1024	-2.4527	-3.4664	-10.6642	-34.4	-45.6	-30.6	-37
	-16.1024	-2.4527	-3.25178	-10.3949	-41.4	-58.1	-32.5	-48.9
	-16.1434	-2.3449	-3.63719	-13.7338	-44	-52.9	-30.6	-40.5
	-16.1846	-2.2378	-2.43719	-10.9164	-42.4	-46.6	-44.1	-47.2
	-16.1024	-2.2913	-0.208079	-10.6122	-37	-54	-37.5	-46.7
	-16.1024	-2.3987	-3.82262	-16.4469	-39.4	-53.3	-42.4	-41.6
	-16.1024	-2.3449	-1.02262	-17.7777	-36.9	-36.3	-32.1	-41
	-16.1434	-2.3449	-6.82263	-10.0122	-35.9	-51	-36.2	-38.3
	-16.1434	-2.2913	-10.1646	-4.62953	-43.3	-45.9	-38	-46.6
	-16.1024	-2.3449	-4.20808	-19.2469	-34.9	-41.4	-26.8	-37.4
	-16.1024	-2.2913	-5.82263	-13.2469	-29.5	-41.4	-32.3	-42.3
	-16.1434	-2.3449	-6.45178	-6.49898	-34.2	-37.9	-28.6	-39.1
	-16.1024	-2.3449	-3.65178	-6.42953	-41.3	-40.7	-40.3	-40.4
	-16.1024	-2.3449	-6.02262	-15.5164	-39.3	-44.2	-30.7	-39.3
	-16.1024	-2.3449	-4.03719	-5.22953	-35.7	-44.5	-32.3	-38
	-16.1024	-2.3987	-9.4664	-7.41223	-31	-44.1	-37	-40.9
	-16.1024	-2.2378	-5.82263	-4.59494	-33.8	-41.8	-40.6	-44.5
	-16.1024	-2.2913	-3.71038	-20.699	-36.1	-38.3	-34.6	-38.5
	-16.1024	-2.3449	-1.48103	-16.0295	-34.1	-45.6	-43.3	-39.5
	-16.1024	-2.3987	-4.25178	-9.77769	-34.2	-44.2	-42.6	-42.3
	-16.1024	-2.3987	-1.53569	-7.17769	-35.3	-40.2	-39.4	-44
	-16.1024	-2.3449	-8.56458	-7.19494	-42	-39.1	-39.8	-43.5
	-16.1434	-2.3449	-10.3213	-9.08158	-45.1	-42.5	-37.3	-49.9
	-16.1024	-2.3449	-4.90689	-11.1605	-35.7	-49.1	-33.2	-42.6
	-16.1024	-2.3987	-9.72128	-1.19494	-34.5	-43.7	-24.4	-46.9
	-16.1024	-2.3987	-10.4353	-7.39494	-41.1	-40.5	-30.1	-49.1
	-16.1024	-2.3987	-4.36458	-16.1949	-29.8	-43.3	-38.5	-40.7
	-16.1434	-2.3449	-4.92128	-10.1432	-34.1	-40.2	-33.3	-42.9
	-16.1846	-2.3987	-6.90689	-7.62953	-30.6	-44.1	-36	-39.2
	-16.1024	-2.3449	-0.535692	-6.01223	-46.5	-47.8	-33	-37.8
	-16.1024	-2.2913	-3.56458	-11.9164	-45.6	-39.1	-29.4	-34.4
	-16.1024	-2.3987	-5.37906	-12.3777	-50.3	-38.7	-38	-39.4
	-16.1024	-2.4527	-7.70689	-13.5604	-28.8	-33.6	-27.1	-39.5
	-16.2259	-2.5069	-6.16458	-9.47461	-22.2	-26.6	-37.4	-50.8
	-16.2259	-2.5069	-11.9357	-11.9777	-22.6	-30.1	-43.9	-41.8
	-16.1846	-2.3449	-8.60808	-9.04043	-34	-32.6	-37.7	-43.3
	-16.1434	-2.2805	-3.36458	-3.85751	-26.2	-32.2	-36.8	-43.1
	-16.1024	-2.2805	-7.62263	-8.09173	-25.8	-29.5	-38.5	-43.8
	-16.0454	-2.4527	-9.12128	-18.7893	-16.8	-34.5	-31.3	-38.1
	-16.0454	-2.3987	-10.9936	-8.45751	-33.2	-29.1	-40.5	-44.5
	-16.0454	-2.2805	-10.1791	-9.25751	-31.4	-33.1	-37.5	-47.1
	-16.1434	-2.2805	-3.19356	-12.9893	-24.7	-37	-32.4	-39.3
	-16.0454	-2.2805	-11.8925	-18.6234	-23.2	-30.8	-34.4	-39
	-16.0454	-2.2805	-12.3791	-10.2746	-19.7	-28.1	-45.5	-45.2
	-16.0454	-2.2805	-10.6782	-17.2746	-27.1	-28.4	-33.9	-50.8
	-16.0454	-2.2805	-10.9936	-7.47461	-27.9	-48	-28.8	-41.7
	-16.0454	-2.2805	-6.92128	-10.7777	-38.1	-38.3	-30.3	-42
	-16.0454	-2.2805	-4.95012	-10.9777	-36.9	-42.6	-34.3	-38.9
	-16.0454	-2.2805	-4.13569	-17.2575	-35.4	-47.3	-30.3	-43.6
	-16.0454	-2.2805	-2.90689	-9.32605	-29.9	-38.7	-35.3	-45.2
	-16.0454	-2.5069	-7.53569	-12.6917	-37.7	-35.2	-32	-39.9
	-16.0454	-2.2805	-2.27819	-12.526	-19.4	-56.8	-30.4	-46.1
	-16.0454	-2.2805	-4.69253	-8.72605	-40.5	-38.8	-34.4	-46.1
	-16.0454	-2.2805	-12.4925	-9.70888	-34.2	-38	-29.2	-43.4
	-16.0454	-2.2805	-2.87819	-6.10888	-29.2	-40.8	-36.7	-48.8
	-16.0454	-2.2805	-2.70689	-17.8295	-27.6	-34.5	-28.9	-35.7
	-16.0454	-2.2805	-0.306894	-5.29173	-48.3	-54.1	-31.2	-39.3
	-16.0454	-2.2805	-1.50689	-2.10888	-37	-31.8	-33.7	-46.7
	-16.0454	-2.2805	-3.32128	-10.5089	-37.4	-43.2	-36.9	-40.9
	-16.0454	-2.2805	-7.72128	-10.0404	-60.4	-46.3	-34.2	-36.9
	-16.0454	-2.2805	-7.17906	-19.326	-30.8	-36.2	-33.3	-37.1
	-16.0454	-2.2805	-9.52128	-10.8575	-54.7	-47.6	-34.9	-36.2
	-16.0454	-2.2805	-9.44956	-12.6917	-43	-57.4	-34	-39.8
	-16.0454	-2.2805	-2.13569	-6.44043	-30.4	-40.9	-32	-41.2
	-16.0454	-2.2805	-2.53569	-4.24043	-30.8	-40.1	-40.1	-39.5
	-16.0454	-2.2805	-5.93569	-9.44043	-36.7	-49.5	-37.1	-38.6
	-16.0454	-2.2805	-8.04956	-9.85751	-29.7	-40.2	-32.2	-38.5
	-16.0454	-2.2805	-12.8639	-15.6575	-36.3	-49.6	-30.9	-39.6
	-16.0454	-2.2805	-13.6353	-20.4917	-33.6	-43.7	-39.6	-36.9
	-16.0454	-2.2805	-13.9791	-16.7777	-27.8	-36.3	-36.1	-39.4
	-16.0454	-2.2805	-10.1936	-15.3605	-39.1	-55.4	-41.3	-44.2
	-16.0454	-2.2805	-3.89253	-17.7777	-41.1	-34.3	-32.1	-42.1
	-16.0454	-2.2805	-6.53569	-13.7777	-35.9	-46.8	-33.8	-42.7
	-16.0454	-2.2805	-8.49253	-5.67461	-69.9	-47.3	-32.9	-41.1
	-16.0454	-2.2805	-13.4925	-15.3089	-34	-38.2	-34.1	-41.3
	-16.0454	-2.5069	-3.49253	-17.3777	-27.4	-56.2	-34.1	-40.5
	-16.0454	-2.2805	-8.46386	-7.49173	-63.3	-46.1	-30.4	-43
	-16.0454	-2.2805	-8.73569	-11.3605	-28.2	-42.1	-38.1	-42.2
	-16.0454	-2.2805	-10.0068	-10.4746	-30.9	-41.8	-34.2	-40.5
	-16.0454	-2.4527	-10.5357	-10.4746	-31.7	-39.4	-31.9	-39.1
	-16.0454	-2.5069	-8.22103	-6.25751	-31.6	-48.8	-30.1	-43.3
	-16.1434	-2.4527	-1.26386	-9.27461	-43.8	-33.5	-26.5	-37.8
	-16.0454	-2.2805	-8.92128	-14.5604	-41.4	-54.7	-32.1	-39.5
	-16.0454	-2.2805	-6.84956	-17.1893	-35.6	-54.3	-28.3	-45.9
	-16.0454	-2.2805	-8.44956	-8.78933	-37.1	-35.9	-32.9	-40.5
	-16.0454	-2.2805	-5.40679	-11.2404	-37.1	-38.2	-34	-37.1
	-16.0454	-2.4527	-1.83529	-9.52605	-32.8	-40.2	-28.7	-43.1
	-16.0454	-2.4527	-4.23529	-17.0234	-35.5	-46.4	-31.1	-42.7
	-16.1024	-2.2805	-1.63529	-12.926	-34.3	-39.3	-41.4	-46.8
	-16.1434	-2.2805	-1.42103	-15.7089	-50.4	-41.3	-34.5	-43.7
	-16.0454	-2.2805	-6.32128	-6.29173	-34.8	-40.6	-43.5	-53.6
	-16.0454	-2.4527	-2.86386	-15.0063	-39	-48.3	-31.1	-49.5
	-16.0454	-2.3987	-1.42103	-10.5723	-33.9	-44.7	-33.2	-49.7
	-16.0454	-2.2805	-6.52128	-16.1554	-36.7	-43.7	-37.3	-42.1
	-16.1434	-2.2805	-2.49253	-6.42337	-30.1	-45.2	-36.4	-41.7
	-16.0454	-2.2805	-3.03529	-9.62337	-39.7	-54.5	-34.2	-42
	-16.0454	-2.2805	-9.52128	-15.7215	-39	-46.7	-36.2	-44.8
	-16.0454	-2.2805	-2.30689	-14.4575	-31.5	-44.3	-39.8	-45.1
	-16.0454	-2.2805	-3.10689	-9.57234	-31.9	-49.4	-38.6	-50.4
	-16.0454	-2.2805	-9.00808	-8.00634	-63.1	-49.7	-39.2	-38.1
	-16.2259	-2.2805	-9.84956	-7.93842	-37.4	-48.3	-36.1	-40.9
	-16.0454	-2.2805	-4.70689	-3.64043	-39.7	-43.8	-26.9	-38.8
	-16.0454	-2.2805	-9.49253	-4.64043	-33	-52	-28.6	-39
	-16.0454	-2.2805	-0.935692	-5.98933	-49	-50.5	-36.5	-46.1
	-16.0454	-2.5069	-2.75013	-8.49173	-43.6	-40.3	-35.2	-44.2
	-16.0454	-2.2805	-1.32128	-3.80634	-28.7	-35.5	-31	-40.3
	-16.2259	-2.2805	-16.8925	-7.58933	-53.7	-41.4	-36.5	-39.4
	-16.0454	-2.2805	-13.1936	-8.09173	-34.1	-41.4	-34.2	-40.5
	-16.0454	-2.2805	-9.04956	-7.20634	-33.3	-39.4	-33.3	-39.8
	-16.0454	-2.2805	-2.47818	-4.38933	-25.5	-35.5	-31.1	-41
	-16.0454	-2.2805	-0.906894	-8.24043	-33.3	-42.1	-24.1	-44.6
	-16.0454	-2.2805	-8.43719	-9.89173	-41.1	-37.4	-28.4	-42.9
	-16.0454	-2.2805	-3.93569	-9.54324	-34.5	-36.6	-33.5	-43.8
	-16.0454	-2.2805	-4.12128	-4.12605	-34	-36.5	-36.2	-45.9
	-16.0454	-2.2805	-2.69253	-15.8122	-41	-36.1	-33.2	-35.8
	-16.0454	-2.2805	-4.33569	-15.3777	-29.3	-34.9	-40.7	-37.9
	-16.0454	-2.2805	-3.10689	-11.2746	-31.6	-31	-36.1	-49.3
	-16.0454	-2.2805	-1.07818	-8.09173	-34.3	-40.7	-33.7	-41.2
	-16.0454	-2.2805	-2.15013	-3.94324	-35.1	-38.3	-32.6	-45.8
	-16.0454	-2.2805	-7.89253	-4.49173	-31.2	-35.6	-35.8	-39.9
	-16.0454	-2.2805	-5.76458	-6.29173	-58.1	-42.2	-34.8	-42.2
	-16.0454	-2.2805	-7.37906	-5.50888	-37.4	-52.3	-30	-36
	-16.0454	-2.2805	-10.2639	-8.45751	-23.3	-48.3	-33.9	-37.6
	-16.0454	-2.2805	-3.55012	-8.50888	-36.6	-42.1	-40.3	-40.9
	-16.0454	-2.2805	-10.8496	-2.76045	-46.7	-46	-36.1	-37.9
	-16.0454	-2.2805	-7.69253	-6.94324	-37.7	-47.9	-39.3	-45.9
	-16.0454	-2.2805	-5.12128	-10.9777	-34.5	-49.4	-34.5	-44.4
	-16.0454	-2.2805	-5.10689	-5.54324	-33	-44.3	-35.3	-43.2
	-16.0454	-2.2805	-7.22103	-10.7432	-54	-48.6	-35.5	-46.5
	-16.0454	-2.2805	-6.89253	-6.90888	-31.7	-44.2	-37.7	-43.4
	-16.0454	-2.2805	-12.9069	-10.2295	-45.3	-42.6	-35.4	-46
	-16.0454	-2.2805	-10.5069	-8.96045	-30.1	-49.2	-34.8	-45.4
	-16.0454	-2.2805	-4.46386	-8.54324	-31.6	-37.1	-37.7	-41.5
	-16.0454	-2.2805	-2.23529	-11.1605	-21.9	-36.2	-27	-37
	-16.0454	-2.2805	-8.60679	-16.9949	-29.7	-37.8	-31.8	-35.2
	-16.0454	-2.2805	-7.27818	-6.90888	-33.5	-34.5	-34.9	-39.7
	-16.0454	-2.2805	-4.46386	-11.1432	-30.7	-39.2	-31.3	-40.4
	-16.0454	-2.2805	-7.56458	-17.6404	-31.5	-36.9	-32	-42.7
	-16.0454	-2.2805	-6.77906	-10.6746	-38.5	-33.1	-33.8	-33
	-16.0454	-2.2805	-11.2496	-6.27461	-22.9	-31.6	-33.3	-43.2
	-16.0454	-2.2805	-4.07819	-4.85751	-29.6	-45.7	-31.4	-42.4
	-16.0454	-2.2805	-4.87819	-8.07461	-35.5	-40.3	-27.9	-40.2
	-16.0454	-2.2805	-4.50689	-10.2575	-35.5	-46.6	-29.9	-37.9
	-16.0454	-2.2805	-5.32128	-3.85751	-43.3	-47.4	-27.8	-30.6
	-16.0454	-2.2805	-3.67819	-19.726	-33.2	-39.3	-30.6	-37.8
	-16.0454	-2.2805	-4.49253	-8.38933	-31.3	-41.2	-42.8	-45.6
	-16.0454	-2.2805	-11.1926	-11.926	-44.2	-36.6	-37.5	-38.9
	-16.0454	-2.2805	-12.3357	-8.77233	-28.2	-40.9	-38.4	-36.7
	-16.0454	-2.2805	-4.47818	-14.3893	-29	-50	-40	-45.1
	-16.0454	-2.2805	-7.02103	-8.24043	-31.8	-31.7	-33.9	-40
	-16.0454	-2.2805	-10.8068	-12.5893	-28.3	-38.8	-38.1	-41.1
	-16.0454	-2.2805	-8.43529	-20.9723	-24.9	-33.3	-34.8	-42.9
	-16.0454	-2.2805	-0.678185	-10.4234	-28.4	-32.6	-31.7	-41.2
	-16.0454	-2.2805	-9.77906	-4.64043	-27.7	-34.6	-40.4	-37.9
	-16.0454	-2.2805	-7.33569	-8.22337	-33.6	-42.5	-34.3	-36.7
	-16.0454	-2.2805	-2.09253	-12.4404	-27	-35.1	-32.7	-46.3
	-16.0454	-2.2805	-6.33569	-11.526	-34.4	-35.5	-36.1	-43.7
	-16.0454	-2.2805	-15.1791	-8.85751	-21.9	-44.5	-35.3	-46.8
	-16.0454	-2.3354	-6.69253	-12.4404	-35.3	-45	-33.2	-44.6
	-16.0454	-2.2805	-3.69253	-17.3432	-34.9	-38.4	-39.6	-48.3
	-16.0454	-2.2805	-5.76458	-10.0917	-37.3	-34.9	-42	-39
	-16.0454	-2.2805	-3.87819	-8.24043	-65.4	-48.6	-45.5	-48
	-16.0454	-2.2805	-1.90689	-5.64043	-42.7	-47.1	-33.9	-50.1
	-16.0454	-2.2805	-8.15012	-6.20634	-28.4	-40.6	-30.9	-39.8
	-16.0454	-2.3354	-7.69253	-9.54324	-72.9	-50	-36.6	-38.2
	-16.0454	-2.3904	-8.77906	-8.42337	-42.5	-35.5	-32	-32.5
	-16.0454	-2.2805	-13.5926	-2.05751	-34.3	-41.8	-32.2	-41
	-16.0454	-2.2805	-10.7213	-13.2063	-35.1	-39.1	-33.1	-41.7
	-16.0454	-2.2805	-9.76422	-15.2917	-42.1	-39.1	-29.1	-43.8
	-16.0454	-2.3354	-3.72128	-8.00634	-32.8	-39.6	-36.2	-39.9
	-16.0454	-2.3904	-5.86386	-3.24043	-34.8	-36.8	-40.9	-41.5
	-16.0454	-2.3904	-2.55012	-14.3605	-27.8	-37.7	-33.3	-44.3
	-16.0878	-2.2805	-5.66386	-12.4917	-28.2	-31.9	-37.8	-42.3
	-16.0454	-2.2805	-14.6068	-14.4746	-29	-37.4	-31.9	-42.1
	-16.0454	-2.3354	-0.506894	-10.8234	-32.6	-37.5	-41.9	-45
	-16.0454	-2.3904	-13.2353	-3.29173	-30.6	-34.7	-42.7	-39.9
	-16.0454	-2.4457	-2.67819	-1.47461	-29.1	-43.7	-46.3	-37
	-16.0454	-2.3354	-8.47818	-11.2746	-39.2	-48.5	-43.4	-38.9
	-16.0454	-2.2805	-0.892528	-11.9604	-31.4	-44.6	-37.5	-39.7
	-16.0454	-2.3354	-11.8925	-5.94324	-30.7	-39.1	-44.9	-41.1
	-16.0454	-2.3904	-13.4353	-13.6404	-33.8	-42.6	-39.2	-38.5
	-16.0454	-2.4457	-14.1357	-4.96045	-28.4	-41.1	-35	-40.2
	-16.0878	-2.5011	-6.92128	-6.07461	-34.7	-43.9	-41.8	-39.7
	-16.0878	-2.3904	-17.8226	-2.29173	-43.7	-52.6	-30.3	-40.4
	-16.0878	-2.3354	-3.10689	-7.30888	-32.4	-41.7	-34.5	-37.2
	-16.0454	-2.3904	-1.50689	-13.1723	-33.6	-44	-37.2	-36.4
	-16.0454	-2.5011	-2.29253	-6.02337	-38.7	-42.5	-36.1	-37.4
	-16.0454	-2.3349	-10.3646	-2.85751	-39.5	-45.7	-34.7	-39.1
	-16.0878	-2.4457	-2.09253	-5.62337	-27.7	-41.3	-31.7	-30.8
	-16.1304	-2.5011	-0.878185	-7.72605	-37.5	-48.7	-34.1	-39
	-16.0878	-2.3904	-0.306894	-5.70888	-43.8	-37.4	-39.7	-29.5
	-16.1304	-2.3904	-5.09253	-8.29173	-61.7	-46.5	-30.8	-37.7
	-16.0878	-2.3904	-9.15012	-3.45751	-40.3	-36.3	-29.5	-31
	-16.0454	-2.3349	-7.49253	-14.9554	-36	-36	-31.9	-32.8
	-16.0878	-2.3349	-8.62103	-5.20634	-31.3	-36.3	-27.2	-33.8
	-16.0001	-2.4457	-2.66386	-8.45751	-27.8	-36.8	-31.9	-38.5
	-16.0001	-2.4457	-3.69253	-6.50888	-28.6	-35.2	-37.2	-47.2
	-16.0878	-2.3349	-11.7213	-13.126	-51.6	-43	-30.9	-41
	-16.0454	-2.3349	-9.19258	-7.62337	-48.5	-39.8	-38.2	-41.4
	-16.0001	-2.3349	-8.69253	-14.0234	-22	-34.8	-39.5	-48.8
	-16.0001	-2.3349	-6.0068	-8.85751	-25.9	-34.9	-39.8	-39.4
	-16.0001	-2.4457	-6.47818	-6.27461	-21.6	-30.6	-34.2	-36.4
	-16.0001	-2.3349	-4.44956	-15.2063	-33.8	-29.5	-36.5	-37.8
	-16.0878	-2.3349	-11.1357	-13.0063	-36.9	-36.1	-35.7	-39.2
	-16.0001	-2.3349	-5.07819	-9.24043	-23.1	-25.5	-27	-35.5
	-16.0001	-2.3349	-3.32128	-9.87461	-36.4	-34.4	-29.2	-31.7
	-16.0001	-2.3349	-14.221	-13.9893	-33.3	-37.2	-27.8	-42.3
	-16.0001	-2.3349	-10.6353	-7.25751	-31	-32.2	-20.7	-42.4
	-16.0001	-2.3349	-4.92128	-11.2746	-29.5	-30.7	-27.9	-40.5
	-16.0001	-2.3349	-5.90689	-6.80634	-21.7	-38.8	-27.4	-31.9
	-16.0001	-2.3349	-5.36458	-14.1432	-25.9	-29.4	-27.9	-32.5
	-16.0001	-2.3349	-10.0925	-8.00634	-29	-38.4	-28.1	-36.2
	-16.0001	-2.3349	-10.5501	-8.78933	-26.3	-36.8	-30	-34.2
	-16.0001	-2.3349	-5.67819	-12.9215	-46.7	-33.8	-30.2	-37.9
	-16.0001	-2.3349	-7.26386	-13.0404	-31.1	-32.7	-31.2	-37.6
	-16.0001	-2.3349	-0.849563	-8.04043	-24.4	-30.7	-27.8	-32.4
	-16.0001	-2.3349	-2.42103	-15.3089	-36.9	-34.2	-30.9	-30.9
	-16.0001	-2.3349	-2.02103	-5.65751	-29.5	-36.5	-33.3	-38.6
	-16.0001	-2.3349	-2.42103	-15.8746	-29	-31	-31	-38.5
	-16.0001	-2.3349	-6.66386	-5.10888	-39.9	-46.2	-33.4	-30.6
	-16.0001	-2.3349	-8.04956	-13.4746	-37.2	-38	-34.2	-33
	-16.0001	-2.3349	-4.19258	-8.64043	-20	-26.2	-40.6	-34.9
	-16.0001	-2.3349	-1.0068	-16.3432	-26.7	-32.5	-36.8	-35.4
	-16.0001	-2.3349	-3.82103	-8.67461	-27.8	-31.4	-31.8	-39.1
	-16.0001	-2.3349	-5.23529	-10.8746	-23.9	-29.4	-38.7	-32.2
	-16.0001	-2.3349	-13.1078	-5.84043	-28.2	-32.9	-36.1	-34.8
	-16.0001	-2.3349	-1.80679	-10.9554	-38.7	-36.3	-34.2	-42.8
	-16.0001	-2.3349	-4.0068	-6.42337	-49.3	-38.7	-36.8	-42.6
	-16.0001	-2.3349	-8.24956	-14.126	-43	-36.3	-36	-37.6
	-16.0001	-2.3349	-5.03529	-13.7089	-31.7	-33.7	-39	-43.3
	-16.0001	-2.3349	-6.13569	-7.17234	-42.2	-38.3	-34.9	-45.4
	-16.0001	-2.3349	-9.19258	-5.20634	-32.5	-52.7	-35.5	-43.7
	-16.0001	-2.3349	-4.50689	-10.7723	-45.3	-56.2	-35.1	-43.3
	-16.0001	-2.3349	-2.66386	-5.57233	-36.3	-40.2	-32.2	-38.6
	-16.0001	-2.3349	-7.84956	-6.44043	-32.4	-44	-31.6	-37.1
	-16.0001	-2.3349	-6.73569	-10.1723	-25.4	-38.6	-25.8	-42.8
	-16.0001	-2.3349	-4.87819	-9.08771	-29.3	-44.8	-37.2	-33.8
	-16.0001	-2.3349	-6.47818	-4.15537	-48.4	-42.5	-29.5	-30.1
	-16.0001	-2.3349	-8.04956	-9.12149	-35.9	-44.8	-28.3	-23.2
	-16.0001	-2.3349	-3.90689	-14.4708	-33.1	-48.3	-32.5	-30.4
	-16.0001	-2.3349	-3.26386	-9.53842	-32.7	-33.4	-36.4	-41.3
	-16.0001	-2.3349	-15.3069	-11.5554	-36.6	-33	-41.3	-39.7
	-16.0001	-2.3349	-5.47818	-10.3893	-40.9	-34.6	-36.8	-35.5
	-16.0001	-2.3913	-5.83528	-16.1723	-27.7	-34.2	-33.4	-34.9
	-16.0001	-2.3349	-11.8496	-10.1384	-31.6	-36.9	-38.8	-39.9
	-16.0001	-2.3349	-2.03529	-11.0917	-37.3	-36.8	-30.5	-38.9
	-16.0001	-2.3349	-14.9642	-8.58933	-43.2	-32.9	-23.8	-33.7
	-16.0001	-2.3349	-7.26386	-9.77233	-38.9	-30.5	-27.9	-41.6
	-16.0001	-2.3349	-8.30689	-9.60634	-23.6	-39.8	-41.9	-40.6
	-16.0001	-2.3349	-7.89253	-8.84043	-33.8	-30.5	-37.3	-35.7
	-16.0001	-2.3913	-0.649563	-6.57233	-26	-38.3	-36.3	-34.6
	-16.0001	-2.3913	-0.649563	-16.326	-31	-32	-35.8	-37.9
	-16.0001	-2.3913	-12.0068	-8.20634	-27.1	-30.8	-35.8	-39.1
	-16.0001	-2.3349	-1.47819	-12.2575	-25.9	-29.3	-36.4	-35.6
	-16.0001	-2.3913	-12.9069	-9.18933	-26.3	-29.2	-34.3	-33
	-16.0001	-2.3913	-4.46386	-5.64043	-28.6	-33.9	-31.5	-38.7
	-16.0001	-2.344	-1.04956	-11.0063	-32.4	-40	-37	-35.2
	-16.0001	-2.4479	-12.7213	-9.85751	-29.7	-40.4	-31.8	-43.5
	-16.0001	-2.4479	-2.44956	-8.17234	-37.5	-38.4	-34.8	-33.2
	-16.0001	-2.3913	-8.47818	-12.5046	-52.2	-46.1	-31.4	-40.4
	-16.0001	-2.4479	-10.1646	-6.37233	-42.5	-50	-36.5	-46.2
	-16.0001	-2.4479	-11.2353	-5.97234	-47.9	-54.3	-30.9	-37.5
	-16.0001	-2.344	-9.24956	-14.7723	-61.6	-51.1	-32	-33.3
	-16.0001	-2.344	-8.07818	-11.1723	-53.8	-53.9	-35	-33.7
	-15.9221	-2.344	-6.63528	-9.98933	-57.7	-53.9	-28.1	-39.2
	-15.9221	-2.3349	-3.89253	-14.8917	-50.7	-49.2	-33.1	-41.8
	-15.9221	-2.344	-12.2782	-16.0917	-46.3	-51.5	-34.9	-33.6
	-16.0001	-2.344	-14.7791	-9.49173	-66.3	-54.7	-28.4	-44.3
	-15.9221	-2.344	-8.07818	-5.38933	-47.6	-51.9	-27.7	-43.3
	-15.9221	-2.344	-5.26386	-7.82337	-57.7	-52.3	-37.5	-32.7
	-15.9221	-2.4479	-4.03529	-5.80634	-49.1	-53.4	-28.4	-30.2
	-15.9221	-2.344	-12.3069	-7.62337	-58.1	-52.7	-36.7	-41.4
	-16.0001	-2.344	-0.492528	-10.0063	-65.1	-52.7	-36.5	-41.6
	-15.9221	-2.344	-4.96458	-5.80634	-79.1	-51.9	-39.3	-33.8
	-15.9221	-2.344	-3.89253	-13.2063	-41.3	-50.4	-38	-32.5
	-15.9221	-2.344	-3.24956	-9.55537	-51.5	-54.7	-36.5	-40.1
	-15.9221	-2.344	-1.06386	-10.9723	-64.7	-54.2	-35.2	-37.7
	-15.9221	-2.344	-12.3936	-3.22337	-55.7	-51.5	-33.6	-44.9
	-15.9221	-2.344	-6.09253	-11.7384	-53.8	-53.9	-37.9	-44.8
	-15.9221	-2.4019	-0.863863	-2.00634	-63.5	-53	-35.3	-39.9
	-15.9221	-2.344	-2.06386	-10.126	-43.2	-49.2	-32.2	-51.1
	-15.9221	-2.344	-2.10689	-9.73842	-72.5	-58.6	-36.8	-49.5
	-15.9221	-2.344	-1.27818	-5.42337	-57.7	-49.2	-38.8	-40.2
	-15.9221	-2.344	-5.12128	-0.606338	-44	-54.7	-38.4	-42.4
	-15.9221	-2.344	-1.53569	-5.78933	-58.9	-50	-34.9	-40.8
	-15.9221	-2.4019	-11.3213	-17.2063	-45.6	-53.5	-39.7	-39.1
	-15.9221	-2.344	-6.07819	-3.62337	-49.5	-55.4	-29.5	-39.8
	-15.9221	-2.344	-8.79356	-11.0575	-64.7	-54.3	-36.1	-37.5
	-15.9221	-2.344	-11.4068	-7.22337	-61.2	-54.7	-31.4	-42.3
	-15.9221	-2.3044	-3.33569	-7.94324	-49.1	-54.2	-29.7	-35.1
	-15.9221	-2.3044	-5.52128	-8.55537	-49.1	-44.9	-34.9	-43.5
	-15.8076	-2.344	-9.70689	-8.64043	-51.8	-50	-33.4	-39.7
	-15.8076	-2.344	-2.50689	-8.37233	-53.4	-52.3	-33.8	-38.1
	-15.9221	-2.3044	-0.521282	-4.24043	-56.9	-52.3	-26.3	-41.4
	-15.9221	-2.3044	-2.90689	-2.65751	-55	-50.4	-34.7	-34.1
	-15.8076	-2.4019	-6.09253	-10.2917	-41.3	-49.6	-31	-32.1
	-15.8076	-2.46	-6.90689	-1.64043	-66.7	-55	-29	-37
	-15.9221	-2.3044	-6.77906	-2.87461	-40.5	-49.6	-30.1	-29.2
	-15.9221	-2.3044	-6.33569	-8.58933	-47.9	-51.9	-31.6	-31.6
	-15.9674	-2.3044	-10.6496	-10.5777	-60	-53.9	-30.9	-29
	-15.9221	-2.3044	-1.92128	-9.67461	-43.7	-50.8	-30	-29.6
	-15.8076	-2.3044	-5.09253	-14.1432	-43.3	-50.8	-35.8	-38.4
	-15.8076	-2.3044	-7.44956	-9.62337	-43.3	-50	-35.5	-38.6
	-15.9674	-2.3044	-3.96458	-9.89173	-53	-51.5	-34.7	-34.7
	-15.8076	-2.3044	-6.86386	-8.27461	-37.4	-52	-39.7	-36.9
	-15.8076	-2.3044	-3.92128	-7.67461	-41.3	-48.9	-46.5	-46.1
	-15.8076	-2.5183	-10.1213	-6.09173	-42.5	-46.5	-36.5	-46
	-15.8076	-2.3044	-5.73569	-15.6234	-47.2	-49.6	-40.9	-46.8
	-15.9674	-2.3044	-5.33569	-7.29173	-43.7	-49.3	-40.7	-47.2
	-15.8076	-2.3044	-3.30689	-8.65751	-36.7	-48.5	-40.6	-51.2
	-15.8076	-2.3044	-13.8782	-7.85751	-47.9	-47.6	-36.3	-42
	-15.8076	-2.3044	-0.16458	-7.87461	-42.5	-48.9	-48.5	-41.1
	-15.8076	-2.3044	-5.24956	-5.65751	-44.9	-50.6	-48.5	-47.1
	-15.8076	-2.3044	-10.0496	-10.6575	-38.7	-49	-48.8	-46.1
	-15.8076	-2.3044	-4.12128	-12.0575	-40.1	-52.7	-45.2	-44.4
	-15.8076	-2.3044	-1.90689	-6.87461	-43.7	-48.5	-51.8	-45.2
	-15.8076	-2.3044	-3.52128	-6.04043	-44.8	-49.2	-36.2	-45.2
	-15.8076	-2.3044	-8.70689	-7.04043	-44.1	-52	-40.1	-49.2
	-15.8076	-2.3044	-1.35013	-10.9893	-43	-46.6	-38.5	-45.7
	-15.8076	-2.3044	-2.27819	-8.98933	-43.3	-50.9	-40.7	-40.2
	-15.8076	-2.3044	-5.27818	-13.9432	-44	-44.9	-42.3	-38.7
	-15.8076	-2.3636	-4.29253	-5.47461	-43	-49	-40.5	-46.1
	-15.8076	-2.3044	-1.30689	-3.27461	-40.2	-46.2	-39.7	-41.2
	-15.8076	-2.3044	-8.39356	-18.3777	-39.8	-48.6	-32.6	-42
	-15.8076	-2.3636	-1.95013	-7.87461	-49.2	-47.4	-34.6	-38.1
	-15.8076	-2.423	-9.92128	-2.49173	-64.5	-52.1	-28.5	-37.5
	-15.8076	-2.423	-3.79356	-13.7605	-38.3	-47	-35.1	-43.6
	-15.8076	-2.3636	-6.70689	-1.25751	-41	-47	-38	-44.3
	-15.8076	-2.3636	-4.59356	-9.07461	-39.4	-46.2	-33.5	-49.7
	-15.8076	-2.3334	-12.3936	-11.4063	-42.2	-45.8	-39.1	-37.9
	-15.8076	-2.3334	-11.6518	-2.04043	-41.1	-49.4	-42.3	-35.4
	-15.7494	-2.423	-2.36458	-11.1723	-41.8	-46.7	-40.9	-38.7
	-15.7494	-2.423	-2.99356	-6.05751	-38.7	-48.6	-37.2	-38.3
	-15.7494	-2.3334	-8.4664	-5.45751	-43.4	-53.7	-33.2	-34.9
	-15.7494	-2.3334	-11.4081	-11.3554	-43	-47.9	-27	-35.4
	-15.7494	-2.3334	-11.5791	-7.36045	-44.2	-50.2	-27.5	-35.1
	-15.7494	-2.3334	-11.1936	-3.85751	-37.5	-48.2	-28.7	-31.9
	-15.7494	-2.3334	-8.56458	-6.47461	-48.5	-46.7	-27.5	-34.1
	-15.7494	-2.3334	-7.23719	-17.4063	-45.4	-48.7	-25.9	-32.8
	-15.7494	-2.3334	-11.9791	-7.25751	-43.9	-46	-29.6	-36.7
	-15.7494	-2.3334	-0.150125	-9.02337	-44.6	-49.1	-31.3	-31.9
	-15.7494	-2.3334	-4.35013	-19.4746	-39.1	-46	-37.7	-40.2
	-15.7494	-2.3334	-1.17906	-7.89173	-39.9	-46.7	-35.8	-30.4
	-15.7494	-2.3334	-1.52128	-9.92605	-38.7	-46.3	-30.6	-32.8
	-15.7494	-2.3334	-10.5357	-14.7432	-43.8	-48.3	-30.1	-33.5
	-15.7494	-2.3334	-5.39356	-11.4469	-38.8	-45.6	-33.8	-41.7
	-15.7494	-2.3334	-8.16458	-7.32605	-46.6	-49.5	-34.4	-43.3
	-15.7494	-2.3334	-0.706894	-16.2295	-48.6	-49.2	-32.6	-37.5
	-15.7494	-2.3334	-5.19356	-8.47461	-69.7	-53.5	-42.5	-38
	-15.7494	-2.3334	-7.43719	-5.79494	-45.1	-48.8	-44.7	-44.2
	-15.7494	-2.3334	-8.72128	-4.77769	-41.9	-47.2	-50.1	-47.6
	-15.7494	-2.3334	-0.237192	-4.54324	-37.7	-51.5	-35.5	-41.1
	-15.7494	-2.3334	-2.57906	-7.97769	-39.6	-47.2	-41.6	-48.4
	-15.7494	-2.3334	-0.208079	-6.97769	-33.4	-52.3	-42.1	-41.4
	-15.7494	-2.3334	-2.83719	-6.57769	-43.2	-50	-42.9	-48.8
	-15.7494	-2.3334	-9.50689	-4.34324	-50.6	-48.1	-35.3	-43.7
	-15.7494	-2.3942	-9.90689	-4.90888	-37.7	-51.1	-36.6	-45.1
	-15.7494	-2.3334	-9.42263	-10.2917	-52.1	-51.1	-40.5	-44.2
	-15.7494	-2.3334	-11.6957	-5.72605	-51.4	-45.7	-32.3	-43.8
	-15.7494	-2.3334	-17.1398	-0.891732	-41.2	-54.8	-33.2	-40.4
	-15.7494	-2.3119	-7.63719	-5.29173	-47.8	-48.8	-36	-35
	-15.7494	-2.3119	-6.31038	-8.99494	-51.4	-48.5	-33.3	-46.3
	-15.6531	-2.3119	-6.53569	-4.49173	-45.2	-52.9	-30.6	-41.6
	-15.6531	-2.3942	-4.23719	-6.79494	-38.3	-50.3	-33.5	-35.6
	-15.7494	-2.3119	-7.40808	-8.69898	-41.7	-51.4	-37.9	-41.3
	-15.7494	-2.3119	-3.33981	-4.56045	-34.8	-49.6	-37	-38
	-15.6531	-2.3119	-1.52508	-10.6469	-37.1	-46.4	-35	-42.3
	-15.6531	-2.3119	-1.31038	-8.64686	-34.8	-44.9	-34.7	-40.8
	-15.6531	-2.3119	-6.18414	-3.92605	-43.8	-44.5	-37.4	-42
	-15.6531	-2.3119	-3.62263	-9.21223	-37.2	-53.1	-34.6	-40.6
	-15.6531	-2.3119	-5.09569	-4.56045	-36.3	-39	-33.6	-35.2
	-15.6531	-2.3119	-2.85178	-0.612226	-37.5	-39.8	-46	-36.6
	-15.6531	-2.3119	-5.69569	-7.21223	-55.1	-51.5	-30.1	-36.8
	-15.6531	-2.3119	-7.32508	-0.76045	-39.9	-45.3	-29.1	-30.6
	-15.6531	-2.3119	-4.0664	-8.89898	-62.9	-51.2	-31	-33.2
	-15.6531	-2.3119	-4.65178	-14.0122	-76.2	-49.2	-33.3	-37
	-15.6531	-2.4368	-3.51038	-7.41223	-47.7	-47.3	-20.8	-38.8
	-15.6531	-2.4368	-6.0664	-12.5164	-39.5	-41	-27.9	-39
	-15.6531	-2.4368	-11.7791	-5.32605	-43.4	-53.1	-27	-32.3
	-15.6531	-2.3119	-10.7936	-12.7432	-52	-45.3	-33.5	-37.4
	-15.6531	-2.4368	-1.22263	-9.76045	-46.1	-53.5	-33.3	-44.4
	-15.6531	-2.4996	-5.42263	-10.2642	-60.6	-49.2	-36.4	-36.2
	-15.6531	-2.2997	-1.82262	-3.19494	-32.1	-42.6	-39.7	-46.5
	-15.5661	-2.2997	-3.20808	-5.17769	-48.1	-50.8	-30.1	-40.8
	-15.5661	-2.4368	-2.83719	-7.74324	-35.6	-46	-35.7	-37.1
	-15.5661	-2.2997	-10.681	-4.99494	-44.2	-46	-30.3	-35.5
	-15.6531	-2.2997	-9.96458	-11.9513	-41.1	-54.7	-37.4	-34.2
	-15.5661	-2.2997	-5.02262	-12.4122	-34.8	-45.7	-24.6	-35
	-15.5661	-2.2997	-11.3646	-3.46421	-50.8	-45.2	-40	-32
	-15.5661	-2.2997	-11.3213	-2.73384	-41.8	-54.3	-36	-33.6
	-15.5661	-2.2997	-3.43719	-15.6122	-43.4	-48	-37.6	-34.6
	-15.5661	-2.2997	-2.82262	-12.1513	-33.6	-42.5	-35	-43.8
	-15.5661	-2.2997	-8.68103	-3.28158	-40.2	-50.3	-36	-37.3
	-15.5661	-2.2997	-13.0081	-6.93384	-69.5	-53.5	-41	-39.2
	-15.5661	-2.2997	-9.29569	-7.7164	-53.9	-54.7	-33.4	-39.7
	-15.5661	-2.2997	-13.0518	-11.4295	-47.6	-50.3	-38.3	-43.8
	-15.5661	-2.2997	-8.35456	-8.48158	-36.7	-51.1	-38.5	-39.9
	-15.5661	-2.2997	-4.2664	-11.126	-52.4	-45.3	-40.7	-35.3
	-15.5661	-2.2997	-3.71038	-14.5164	-38.6	-49.9	-32.6	-40
	-15.5661	-2.2997	-10.5693	-18.526	-55	-56.8	-28.6	-44.5
	-15.5661	-2.2997	-1.49569	-3.16045	-40.9	-48.3	-38.3	-37.6
	-15.5661	-2.2997	-2.73981	-6.76045	-52.6	-49.8	-38.8	-32.9
	-15.5661	-2.2997	-1.69569	-7.76045	-48.3	-50.2	-26.7	-37.3
	-15.5661	-2.2997	-1.31038	-15.4917	-40.5	-54	-29.4	-29.7
	-15.5661	-2.2997	-3.6664	-9.30888	-45.3	-46.3	-24.9	-28.9
	-15.5661	-2.2997	-7.71038	-15.3605	-57.7	-45	-26.5	-33.2
	-15.5661	-2.2997	-4.51038	-9.28158	-47.8	-52.8	-26.7	-31.4
	-15.5661	-2.4278	-3.69569	-15.8469	-50.2	-45.8	-28.5	-29.8
	-15.5661	-2.3636	-12.6518	-2.39494	-40.4	-52	-28.8	-35.2
	-15.5661	-2.4278	-9.41381	-14.8642	-52.9	-53.1	-36.7	-33.9
	-15.5661	-2.4278	-9.56934	-9.76045	-32.6	-50.4	-43.1	-32.4
	-15.5661	-2.363	-6.18414	-11.0469	-41.6	-53.5	-33.8	-37.7
	-15.5661	-2.363	-1.76934	-11.8295	-37.7	-53.9	-37.8	-40.6
	-15.542	-2.363	-3.58414	-9.28158	-38.4	-45.3	-37.3	-39.2
	-15.542	-2.4278	-2.36934	-10.0642	-31.4	-38.2	-35.5	-42.8
	-15.542	-2.363	-9.92508	-17.3688	-31.4	-41	-35.8	-36.7
	-15.542	-2.363	-6.61381	-13.0642	-32.1	-45.9	-39.7	-34.4
	-15.542	-2.363	-2.59896	-4.68158	-36.8	-45.2	-28.4	-39.6
	-15.542	-2.363	-2.36934	-3.68158	-39.1	-44.4	-39.9	-38.7
	-15.542	-2.363	-8.56934	-11.9949	-37.9	-42.4	-32.8	-37.1
	-15.542	-2.363	-3.55456	-3.28158	-41.4	-40.8	-25.9	-34.9
	-15.542	-2.363	-1.61381	-9.46421	-38.2	-41.5	-36.2	-37.1
	-15.542	-2.363	-9.04357	-6.29898	-34.8	-48.6	-33.8	-41.9
	-15.542	-2.363	-6.96934	-5.09898	-32.8	-43.1	-29.1	-36.7
	-15.542	-2.363	-2.96934	-18.0122	-43	-50.1	-34.3	-37.7
	-15.542	-2.363	-3.53981	-12.5338	-29.2	-51.3	-36.4	-39.7
	-15.542	-2.363	-12.3693	-1.73384	-40.9	-48	-39.7	-43.3
	-15.542	-2.363	-4.89569	-14.639	-39.8	-44.5	-36	-40.8
	-15.542	-2.363	-5.12508	-10.099	-41.3	-42.2	-37.5	-39
	-15.542	-2.363	-0.110376	-3.3688	-35.8	-43.3	-33.9	-40.8
	-15.542	-2.363	-2.29569	-3.9688	-45.6	-42.6	-37	-41.5
	-15.542	-2.363	-2.92508	-6.7688	-48.7	-53.1	-31.5	-41.4
	-15.542	-2.4289	-4.88103	-10.9863	-36.9	-53.4	-38.4	-39.4
	-15.542	-2.4289	-3.28103	-6.40385	-45.5	-49.9	-41.5	-37.5
	-15.542	-2.363	-5.48103	-7.35131	-47.8	-45.1	-30	-38.6
	-15.542	-2.4289	-9.73981	-8.02141	-44.7	-40.4	-29	-33.9
	-15.542	-2.4289	-4.89569	-6.40385	-38	-49	-27.8	-42.8
	-15.542	-2.363	-7.32508	-10.5863	-38.8	-45.1	-40.8	-39.1
	-15.542	-2.363	-6.75456	-16.9863	-38.4	-47	-35.1	-35.2
	-15.542	-2.3056	-12.7693	-6.03899	-38.4	-44.6	-29.9	-43.7
	-15.542	-2.3056	-13.5104	-12.439	-30.9	-54	-39.2	-43.9
	-15.4223	-2.3056	-7.13981	-12.8742	-36.4	-46.9	-36.5	-40.7
	-15.4223	-2.3056	-13.7841	-4.15131	-44.9	-52	-34.4	-45.4
	-15.4223	-2.3056	-10.8081	-13.9863	-34.8	-39	-41	-40.2
	-15.542	-2.3056	-1.71038	-9.95131	-32	-41.3	-31.3	-40.6
	-15.4223	-2.3056	-9.83719	-6.3164	-55.5	-38.2	-35.6	-36
	-15.4223	-2.3056	-15.1398	-7.09898	-50.4	-55.1	-31.7	-40.6
	-15.4223	-2.3056	-8.48103	-15.2642	-43.8	-44.1	-32.7	-40.2
	-15.4223	-2.3056	-1.49569	-9.08158	-54.3	-50.8	-36.2	-35.7
	-15.4223	-2.3056	-3.32508	-7.35131	-65.6	-50.4	-30.3	-39.8
	-15.4223	-2.3056	-7.11038	-6.89898	-35.2	-43.7	-49.2	-38.2
	-15.4223	-2.3056	-4.12508	-13.8642	-25.9	-48.4	-46.6	-43.7
	-15.4223	-2.3056	-8.59896	-12.4469	-42.3	-40.7	-38.9	-42.3
	-15.4223	-2.3056	-11.5251	-14.4295	-36.4	-48.5	-48.8	-41.2
	-15.4223	-2.3056	-7.01381	-10.6469	-42.6	-42.7	-43.1	-41.4
	-15.4223	-2.3056	-4.16934	-6.73384	-70.3	-46.1	-46.8	-48.9
	-15.4223	-2.3056	-2.18414	-12.3688	-35.2	-52.3	-34	-39.7
	-15.4223	-2.3056	-7.22868	-3.9164	-33.3	-46.1	-43.3	-43.3
	-15.4223	-2.3056	-1.16934	-10.4816	-32.6	-40.3	-38.5	-39.6
	-15.4223	-2.3056	-9.78414	-6.29898	-36.1	-41.9	-28.4	-41.2
	-15.4223	-2.3056	-2.75456	-11.0816	-38.8	-41.9	-33	-42.2
	-15.2653	-2.3056	-12.7398	-4.68158	-31.3	-41.5	-38.4	-37.9
	-15.4223	-2.3056	-2.01381	-8.06421	-27.4	-37.2	-31	-41.9
	-15.4223	-2.3056	-8.13981	-19.9164	-29.8	-43.8	-37.3	-42.7
	-15.4223	-2.3056	-9.64357	-6.1164	-25.5	-39.2	-37.6	-41.5
	-15.4223	-2.3731	-1.16934	-15.5688	-34.1	-37.2	-37.6	-45.3
	-15.4223	-2.3731	-2.39896	-15.4469	-25.5	-40.7	-31.9	-42.7
	-15.4223	-2.3731	-13.2138	-10.6038	-34.9	-36.3	-33.1	-38.4
	-15.4223	-2.3056	-4.39896	-16.8295	-35.7	-39.5	-40.3	-44.2
	-15.4223	-2.3253	-9.18414	-10.1164	-31.4	-43.1	-36.5	-42.1
	-15.4223	-2.3253	-3.58414	-14.899	-31.4	-38.4	-41.1	-47
	-15.3671	-2.3731	-15.4436	-8.80385	-30.9	-41.1	-37.4	-41.3
	-15.3671	-2.3253	-6.24357	-3.75131	-31.7	-43	-37.3	-36.9
	-15.4223	-2.3253	-5.24357	-13.4816	-34.9	-39.1	-39.5	-36.5
	-15.3671	-2.3253	-5.78414	-12.4214	-31.4	-44.6	-41.9	-40
	-15.3671	-2.3253	-2.39896	-15.4214	-35.7	-38.8	-35.2	-39.4
	-15.3671	-2.3253	-0.213808	-11.8566	-31.3	-40	-40.3	-41.4
	-15.3671	-2.3253	-8.39896	-10.4742	-31.3	-41	-32	-37.6
	-15.3671	-2.3253	-13.1398	-11.5513	-31.7	-42.2	-24.7	-37.8
	-15.3671	-2.3253	-0.813808	-9.22141	-33.7	-45.3	-33.7	-36.4
	-15.3671	-2.3253	-0.969339	-12.1164	-26.7	-44.6	-29.1	-33.4
	-15.3671	-2.3253	-3.81381	-12.1688	-33.3	-42.6	-37.3	-42.6
	-15.3671	-2.3253	-6.42868	-6.9688	-60.6	-44.9	-41.7	-44.8
	-15.3671	-2.3253	-6.15456	-11.2214	-42.6	-54.7	-38.7	-47.1
	-15.3671	-2.3253	-5.93981	-6.38631	-52.8	-46.8	-46.9	-44.6
	-15.3671	-2.3253	-4.84357	-7.18631	-42.2	-54.3	-46.2	-45.8
	-15.3671	-2.3253	-2.59896	-14.8214	-31.7	-48	-35.3	-38.2
	-15.3671	-2.3253	-9.56934	-7.69189	-38.3	-45.7	-30.4	-37.4
	-15.3671	-2.3253	-5.99896	-6.78631	-53.9	-48.8	-30.9	-39
	-15.3671	-2.3253	-9.0884	-15.439	-34	-55.1	-25.6	-33.4
	-15.3671	-2.3253	-2.24357	-14.9273	-39.8	-38.5	-30.2	-36.2
	-15.3671	-2.3253	-8.45849	-15.7338	-32	-38.2	-31.7	-37.7
	-15.3671	-2.3253	-6.81381	-9.9688	-33.6	-37.8	-32	-37.4
	-15.3671	-2.3253	-13.4884	-6.239	-33.9	-41.9	-41.2	-37.3
	-15.3671	-2.3253	-11.5034	-13.0742	-41.7	-43.1	-34.8	-38.9
	-15.3671	-2.3253	-5.44357	-7.70958	-39	-45.9	-34	-39.7
	-15.3671	-2.3253	-2.25849	-1.03899	-35.1	-40.8	-38.2	-43.4
	-15.3671	-2.3253	-8.24357	-3.62141	-37.8	-43.5	-34.8	-43.5
	-15.3671	-2.3253	-5.87343	-6.98631	-30.4	-40	-31.7	-45.6
	-15.3671	-2.3253	-4.85849	-7.62141	-35.1	-42.7	-42.2	-42.1
	-15.3671	-2.3253	-3.6884	-9.38631	-35.5	-44.3	-37.2	-40.4
	-15.3671	-2.3253	-4.85849	-20.9273	-37.8	-39.6	-36.3	-41
	-15.3671	-2.3253	-0.658491	-5.00385	-34.7	-38.8	-33.9	-38
	-15.3671	-2.3253	-2.50339	-8.27424	-36.6	-39.2	-31.4	-36
	-15.3671	-2.2859	-3.65849	-9.55131	-39.3	-40.7	-31	-37.7
	-15.3671	-2.3253	-10.6585	-8.93384	-35	-41.9	-36.9	-37.1
	-15.3671	-2.3253	-13.7334	-5.38631	-41.3	-46.6	-37.4	-40.1
	-15.3671	-2.2859	-1.44357	-13.8214	-33.1	-43.1	-32.3	-41
	-15.3671	-2.3947	-12.9034	-6.38631	-36.3	-34.1	-28.9	-34.4
	-15.2653	-2.3253	-11.9034	-3.58631	-39.7	-40.7	-29.1	-35.2
	-15.2653	-2.3253	-16.7485	-5.40385	-44.8	-41.8	-33.1	-38
	-15.3671	-2.2859	-7.0884	-6.82141	-36.6	-44.6	-32.9	-35.8
	-15.3671	-2.2859	-8.22868	-8.72728	-34.2	-41.5	-37.1	-42.5
	-15.2653	-2.3947	-10.409	-5.98631	-39.3	-42.6	-29.1	-37.1
	-15.2653	-2.2859	-2.27343	-6.78631	-35.9	-43.1	-31.4	-33.7
	-15.2653	-2.3253	-1.27343	-7.82141	-37	-45.1	-34.6	-35.4
	-15.2653	-2.3253	-5.19896	-11.2919	-37.8	-45.7	-39.9	-30.9
	-15.3671	-2.2859	-2.3184	-15.0742	-43.6	-42.2	-34.1	-38.5
	-15.3671	-2.2859	-7.07343	-11.6742	-38.1	-45.4	-39.7	-42.1
	-15.2653	-2.2859	-2.4884	-11.6566	-36.6	-44.6	-36.5	-33.1
	-15.2653	-2.2859	-8.21381	-10.2566	-33.1	-42.3	-28.3	-37.8
	-15.2653	-2.2859	-5.62868	-11.7096	-31.5	-48.5	-42.6	-32.9
	-15.2653	-2.2859	-2.6884	-17.1863	-33.5	-42.3	-31.6	-39.7
	-15.2653	-2.2859	-9.67343	-8.6566	-38.5	-43.4	-41.5	-38.3
	-15.2653	-2.2859	-4.30339	-10.6214	-45.2	-44.6	-45.5	-34.8
	-15.2653	-2.2859	-5.0884	-15.6566	-32.3	-42.6	-41.3	-32.8
	-15.2653	-2.2859	-9.27343	-8.09189	-39.3	-44.2	-49	-41.8
	-15.2653	-2.2859	-0.088399	-8.87424	-33.5	-47.8	-32.7	-36.2
	-15.2653	-2.2859	-3.65849	-5.29189	-39	-44.3	-43	-38.3
	-15.2653	-2.2859	-6.67343	-12.3983	-38.9	-43.8	-29.6	-33.6
	-15.2653	-2.2859	-3.10339	-6.36276	-39.7	-45	-36.9	-38.2
	-15.2653	-2.2859	-4.47343	-5.47424	-30.4	-45.9	-32.1	-41.3
	-15.2653	-2.2859	-2.27343	-3.10957	-31.5	-46.2	-37.8	-35.7
	-15.2653	-2.2859	-10.5938	-2.27424	-40.9	-43.9	-29.7	-37.5
	-15.2653	-2.2859	-3.67343	-5.32728	-33.5	-47.4	-33.2	-32.5
	-15.2653	-2.2859	-15.9787	-4.2566	-39.3	-43.8	-42.7	-37.7
	-15.2653	-2.2859	-4.27343	-3.07424	-41.9	-52.5	-34.6	-38.8
	-15.2653	-2.2859	-2.56359	-14.1628	-46.2	-53.4	-29.8	-30.9
	-15.2653	-2.2859	-8.5787	-15.834	-40.7	-44.4	-35.8	-35.1
	-15.2653	-2.2859	-7.25464	-10.7273	-41.9	-42.5	-33	-32.2
	-15.2653	-2.2859	-0.224189	-5.49189	-56	-51	-32.3	-33.8
	-15.2653	-2.2859	-2.42419	-18.4214	-45.4	-40.9	-33.6	-36.6
	-15.2653	-2.2859	-5.85464	-6.96276	-33	-41.7	-28.2	-34.9
	-15.2653	-2.2859	-0.469898	-7.82141	-47.9	-46.1	-25.3	-35.4
	-15.2653	-2.2859	-11.6394	-10.145	-35.3	-43.7	-25.4	-34
	-15.2653	-2.2859	-6.79384	-5.58054	-60.4	-43.4	-27.1	-37.9
	-15.2653	-2.2859	-10.1466	-13.2566	-62.7	-52.4	-28.1	-36.4
	-15.2653	-2.2859	-3.71583	-13.834	-49.1	-42.6	-26.5	-38.4
	-15.2653	-2.2859	-4.71583	-8.50957	-35	-41.5	-33.5	-39.1
	-15.2653	-2.2859	-7.9005	-6.27424	-52.6	-45	-33	-37.1
	-15.2653	-2.3571	-16.5938	-6.96276	-31.9	-38.4	-35	-33
	-15.2653	-2.2859	-3.1005	-7.22141	-31.2	-36.9	-27.8	-43.1
	-15.2653	-2.2859	-2.90049	-1.34501	-25.7	-35	-23	-38.7
	-15.2653	-2.2859	-3.71583	-7.10958	-26.9	-38.9	-33.5	-30
	-15.2653	-2.2859	-5.16199	-5.6566	-28.5	-36.2	-26.5	-33.3
	-15.2653	-2.3571	-4.16199	-7.67424	-23.1	-31.6	-26.4	-33.4
	-15.2653	-2.2859	-6.51583	-11.234	-27.4	-37.8	-27.7	-31.8
	-15.2653	-2.3571	-6.40839	-6.94501	-37.5	-33.5	-32.7	-36.7
	-15.2653	-2.2859	-13.8239	-5.81617	-34.1	-37.9	-33.9	-42.3
	-15.2653	-2.2859	-1.96199	-7.38054	-27.9	-34.8	-33.8	-41.8
	-15.2653	-2.2859	-3.11583	-3.56276	-29.8	-43.8	-36.1	-38.3
	-15.2653	-2.3571	-1.51583	-19.7096	-32.6	-44.2	-32.2	-30.9
	-15.2653	-2.4287	-7.30049	-17.0519	-32.6	-43.8	-31.3	-33.9
	-15.2653	-2.3571	-10.3466	-8.55969	-32.9	-34.8	-34.1	-39.7
	-15.2653	-2.3571	-10.3774	-15.145	-29.1	-47	-31.3	-36.4
	-15.2653	-2.3571	-4.30049	-5.88773	-41.2	-48.6	-36	-36.5
	-15.2653	-2.3571	-10.1158	-7.50568	-38.5	-47.5	-33.1	-38.4
	-15.2653	-2.3571	-10.2699	-3.32366	-58.9	-50.6	-32.7	-32.2
	-15.2653	-2.2557	-1.42419	-7.2698	-51	-40.8	-28.8	-43.9
	-15.2653	-2.5006	-9.94851	-4.88773	-33.8	-48.2	-38.8	-39.9
	-15.2653	-2.4287	-11.1938	-0.34166	-31.9	-38.9	-30.3	-38.7
	-15.2653	-2.2557	-8.3184	-9.15969	-20.3	-34	-34.5	-33
	-15.2653	-2.2557	-5.2699	-9.59582	-43.3	-57	-31.8	-33.2
	-15.2653	-2.4287	-7.609	-17.4866	-32.7	-40.9	-38.2	-37.7
	-15.2653	-2.4287	-5.65464	-8.63205	-26.9	-34.3	-28.8	-36.3
	-15.2653	-2.2557	-9.93344	-7.74166	-35.5	-39	-28	-40.5
	-15.2653	-2.3571	-5.05464	-5.63205	-35.9	-50.8	-36.2	-41.5
	-15.2653	-2.2557	-10.5938	-13.4321	-36.3	-53.1	-34.2	-40
	-15.2653	-2.2557	-6.73119	-8.94166	-40.2	-37.1	-31.7	-40.1
	-15.1727	-2.2859	-8.42419	-14.5231	-34	-34	-32.9	-34.1
	-15.1727	-2.2557	-15.5774	-8.99582	-52.7	-43.4	-32.5	-37.6
	-15.2653	-2.2557	-5.93119	-8.81392	-37.1	-44.2	-30.4	-41
	-15.1727	-2.2557	-2.13119	-5.03205	-42.6	-37.5	-40.1	-37.7
	-15.1727	-2.2557	-7.91583	-3.59582	-41.4	-41	-36.3	-33
	-15.1727	-2.3571	-2.74658	-5.59582	-20.4	-35	-29.7	-41.6
	-15.2653	-2.2557	-3.76199	-8.37774	-24	-33.5	-33.9	-26.7
	-15.2653	-2.2557	-5.37743	-7.35969	-24	-37	-42.2	-31.9
	-15.1727	-2.2557	-2.54898	-10.0139	-37.9	-34.4	-33.4	-31.8
	-15.1727	-2.2557	-1.54898	-7.95969	-37.1	-35.1	-35	-28.4
	-15.1727	-2.2557	-3.34898	-15.4502	-29.3	-34.5	-36.6	-32.1
	-15.1727	-2.2557	-2.36473	-13.8877	-40.7	-34.5	-41.3	-39.2
	-15.2653	-2.2557	-1.74898	-13.6139	-28.6	-34.6	-31.6	-40.8
	-15.2653	-2.2557	-0.455014	-3.4698	-27.8	-32.2	-33.9	-37.1
	-15.1727	-2.2557	-5.68623	-4.08773	-26.3	-35.3	-23.4	-40.8
	-15.1727	-2.2557	-6.37743	-11.7805	-33.7	-33	-35.1	-36.1
	-15.1727	-2.2557	-2.77743	-20.5958	-38	-35.7	-30.7	-36.3
	-15.1727	-2.2557	-2.00839	-10.5237	-51.3	-46.3	-32.2	-31.6
	-15.1727	-2.2557	-4.00839	-7.23402	-29.9	-39.7	-29.6	-37
	-15.1727	-2.2557	-16.2084	-10.9057	-37.6	-40.1	-31.5	-34.1
	-15.1727	-2.2557	-8.83945	-9.12366	-70	-48.2	-38.6	-36.7
	-15.1727	-2.2557	-3.8239	-1.50568	-28.6	-33.7	-27.9	-36
	-15.1727	-2.2557	-6.40839	-11.1983	-31.7	-33.7	-26.6	-28.4
	-15.1727	-2.2557	-9.96199	-3.32366	-36.5	-45.5	-34.8	-37.2
	-15.1727	-2.2557	-4.45501	-0.34166	-35.8	-41	-27.1	-40.5
	-15.1727	-2.2557	-6.43945	-8.72366	-53.1	-46.7	-28	-40
	-15.1727	-2.2557	-3.20839	-4.59582	-37.6	-46	-28.9	-37.3
	-15.1727	-2.2557	-6.53325	-4.59582	-36	-46.4	-30.2	-31.9
	-15.1727	-2.2557	-5.05501	-12.4502	-40.2	-55.2	-29.1	-32.9
	-15.1727	-2.2557	-0.470609	-4.83205	-29.4	-35.4	-31.8	-35.7
	-15.1727	-2.2557	-7.45501	-9.03205	-61.4	-47.8	-43.6	-30.3
	-15.1727	-2.2557	-4.45982	-5.68861	-49.7	-42	-40.1	-35.7
	-15.1727	-2.2557	-7.32376	-4.27011	-26	-32.3	-37.9	-43.1
	-15.1727	-2.2557	-7.30773	-6.05021	-36.9	-35.8	-29.6	-35.9
	-15.1727	-2.2557	-3.6439	-3.15968	-25.6	-31.5	-40.9	-35.9
	-15.1727	-2.2557	-5.21215	-7.83319	-27.3	-44.2	-36.9	-41.3
	-15.1727	-2.2557	-5.29173	-15.3237	-30.8	-31.7	-35.4	-36
	-15.1727	-2.2557	-2.0439	-7.45021	-33.4	-33.1	-41	-32.4
	-15.1727	-2.2557	-7.62801	-7.63205	-41.3	-39.9	-31.9	-36.8
	-15.1727	-2.2557	-2.45982	-7.14137	-27.3	-37.9	-39.2	-34.9
	-15.1727	-2.2557	-5.92376	-7.43205	-22.1	-31.2	-39.1	-37.7
	-15.1727	-2.2557	-4.02801	-4.70483	-27.6	-33.1	-33.5	-39.4
	-15.1727	-2.2557	-2.62801	-4.72309	-25.2	-37	-36.2	-42.8
	-15.1727	-2.2557	-6.75589	-6.95968	-22.4	-38.2	-39.3	-41.3
	-15.1727	-2.2557	-4.25982	-19.3231	-26.3	-35.4	-38	-46.5
	-15.1727	-2.2557	-4.29173	-6.72309	-24.4	-35.3	-38.1	-36.9
	-15.1727	-2.2557	-14.0917	-8.72309	-26.3	-37.3	-29.3	-36.8
	-15.1727	-2.2557	-1.49173	-9.30483	-24.3	-36.1	-32	-32.8
	-15.1727	-2.2557	-12.028	-10.3597	-24.7	-38.9	-34.9	-43.4
	-15.1727	-2.2557	-6.85982	-10.4684	-32.9	-32.2	-33.3	-37
	-15.1727	-2.2557	-4.25982	-7.79639	-29.5	-37.4	-41.3	-38.6
	-15.1727	-2.2557	-6.13981	-11.1071	-31.1	-40.2	-33.9	-35.8
	-15.1727	-2.2557	-0.443902	-10.0376	-39.3	-38.7	-40.5	-31.6
	-15.1727	-2.2557	-3.0439	-2.16287	-29.1	-41.8	-30	-37.2
	-15.1727	-2.2557	-4.01215	-4.96287	-28.3	-37	-38.9	-32.8
	-15.1727	-2.2557	-8.14898	-6.40017	-34.5	-43.6	-29.7	-34.4
	-15.1727	-2.2557	-5.59632	-5.81886	-39.3	-39.8	-34.2	-39.2
	-15.1727	-2.2557	-2.41215	-5.3815	-49.5	-39.9	-32.1	-40.2
	-15.1727	-2.2557	-9.67576	-12.8563	-37.8	-44.2	-38.2	-39.8
	-15.1727	-2.2557	-8.12376	-17.7316	-48.6	-42.9	-38.5	-43.9
	-15.1727	-2.2557	-4.0439	-2.61885	-55.5	-54	-33.1	-37.1
	-15.1727	-2.2557	-13.0917	-11.6751	-33.5	-40.6	-31.1	-38.4
	-15.1727	-2.2557	-2.2439	-14.6939	-45.7	-51.6	-33.7	-34.7
	-15.1727	-2.2557	-5.4439	-9.88861	-40.6	-51.2	-39.5	-38.6
	-15.1727	-2.2557	-10.7963	-13.6563	-43	-51.2	-41.3	-41.3
	-15.1727	-2.2557	-2.87576	-7.34426	-48.4	-51.9	-37.9	-40.2
	-15.1727	-2.2557	-14.372	-2.00017	-39.4	-44.9	-37.1	-38.3
	-15.1727	-2.2557	-1.72376	-4.21885	-41.4	-40.3	-37.6	-38.2
	-15.1727	-2.2557	-10.4122	-13.6002	-34	-43.8	-27.2	-41.5
	-15.1727	-2.2557	-2.07576	-4.40017	-35.5	-44.9	-35.2	-43.5
	-15.1727	-2.2557	-7.12376	-11.9629	-37.5	-43	-35.9	-48.2
	-15.1727	-2.2557	-8.02801	-11.6751	-41	-55.8	-34.3	-51.2
	-15.1727	-2.2557	-5.95589	-8.76287	-35.9	-45.7	-32.5	-37
	-15.1727	-2.2557	-5.09173	-4.3815	-36.6	-48	-42.1	-38.2
	-15.1727	-2.2557	-2.49173	-4.74426	-50.7	-50.6	-32.6	-37.7
	-15.1727	-2.2557	-7.25982	-8.94426	-74.9	-57	-31.9	-35.7
	-15.1727	-2.2557	-8.40431	-12.4886	-53.5	-57.4	-35.8	-31.9
	-15.1727	-2.2557	-5.89173	-4.80017	-45.6	-45.7	-29	-38.5
	-15.1727	-2.2557	-0.50773	-10.3257	-44.9	-43.3	-36.5	-34.5
	-15.3671	-2.3253	-8.27576	-4.9815	-39.4	-51.9	-36.2	-33.8
	-15.3671	-2.3253	-1.69173	-6.40017	-36.2	-49.1	-37.3	-42.1
	-15.3671	-2.3253	-2.70773	-6.27509	-28	-41.6	-34.4	-38.8
	-15.3671	-2.3253	-5.29173	-9.20017	-33.4	-46.3	-31.5	-43.2
	-15.3671	-2.3253	-7.42801	-3.36287	-45.1	-51.3	-36.1	-35.1
	-15.3671	-2.3731	-1.13981	-9.47509	-30.2	-40.2	-35	-30.3
	-15.3671	-2.3253	-3.972	-11.4751	-34	-50.7	-31.8	-39.4
	-15.4223	-2.3056	-8.60431	-11.0002	-29.3	-41.7	-29.6	-37.8
	-15.4223	-2.3056	-1.33981	-4.03757	-32.8	-45.2	-29.6	-35.8
	-15.3671	-2.3056	-4.73981	-9.41886	-42.5	-49.4	-32.6	-41.2
	-15.4223	-2.3056	-1.772	-8.05632	-34.3	-43.5	-30.8	-36.2
	-15.4223	-2.3056	-1.32376	-1.81886	-33.9	-46.2	-35.9	-38.9
	-15.4223	-2.3056	-4.55589	-6.87509	-39.3	-45.7	-37.3	-41.3
	-15.4223	-2.3056	-1.53981	-4.96287	-49.1	-43.4	-39.7	-35.9
	-15.4223	-2.3056	-1.75589	-8.03757	-40.5	-54.7	-37.8	-38.1
	-15.4223	-2.3056	-11.3881	-6.91272	-51.3	-47.2	-38.6	-43.1
	-15.4223	-2.3056	-2.53981	-8.71272	-36.1	-45.2	-38.8	-36.9
	-15.4223	-2.4289	-6.73981	-3.00017	-31.4	-49.1	-28.9	-40.6
	-15.4223	-2.4289	-3.73981	-9.23757	-38.8	-49.5	-29.9	-34.1
	-15.542	-2.363	-10.1881	-18.6376	-40.7	-39	-30.4	-34.4
	-15.542	-2.363	-2.70773	-3.65632	-40.7	-47.1	-32.1	-32.9
	-15.542	-2.363	-8.49173	-10.5815	-41.8	-51.7	-37.2	-43.9
	-15.542	-2.363	-7.29173	-7.29389	-41.4	-48.6	-31.7	-33.1
	-15.542	-2.363	-10.1881	-12.5694	-46.5	-48.6	-34	-42.9
	-15.542	-2.363	-6.87576	-6.61885	-37.1	-45.8	-35.8	-37.5
	-15.542	-2.363	-4.90773	-3.43757	-48	-50.4	-34.2	-41.3
	-15.542	-2.3636	-8.90773	-6.23757	-45.6	-48.1	-35.1	-42.3
	-15.542	-2.3636	-9.61215	-14.9815	-47.6	-52.7	-36.9	-39
	-15.5661	-2.2997	-8.29173	-9.35046	-45.6	-50.4	-30.4	-42.6
	-15.5661	-2.2997	-5.69173	-9.25632	-44.8	-47.6	-35.7	-39.8
	-15.5661	-2.2997	-5.13981	-6.43757	-46.4	-50.8	-31.8	-40.7
	-15.5661	-2.4996	-1.29173	-13.3316	-46.4	-48.8	-30.2	-36
	-15.5661	-2.2997	-0.90773	-8.89389	-50.3	-53.9	-32.4	-44.4
	-15.6531	-2.2997	-2.15589	-16.2563	-50.3	-51.1	-35.1	-34.6
	-15.5661	-2.2997	-7.38814	-7.27509	-44.8	-51.1	-45.4	-44.4
	-15.5661	-2.3119	-16.0205	-16.0189	-53.7	-51.5	-28.1	-42.9
	-15.5661	-2.3119	-0.93981	-15.0002	-57.2	-51.8	-30.9	-37.7
	-15.6531	-2.3119	-8.372	-6.83757	-59.2	-52.6	-28.3	-41.1
	-15.6531	-2.3119	-10.372	-7.15046	-45.5	-48.6	-38.5	-46.3
	-15.6531	-2.3119	-3.75589	-2.85632	-57.2	-50.2	-33.2	-51.1
	-15.6531	-2.3119	-6.80431	-7.63757	-49	-46.2	-24.1	-43.8
	-15.6531	-2.3119	-8.93981	-14.5443	-45.1	-54.8	-34.7	-43.2
	-15.6531	-2.3942	-2.60431	-4.03757	-54.8	-46.6	-27.6	-49.2
	-15.6531	-2.3334	-3.172	-3.01885	-47	-55.2	-37	-44.1
	-15.7494	-2.3334	-5.4043	-1.21886	-49.3	-52.8	-37.7	-45.3
	-15.7494	-2.3334	-12.3559	-11.8376	-45.4	-49.3	-36.7	-47.4
	-15.7494	-2.3334	-5.2205	-10.0939	-52	-54.7	-33.6	-39.3
	-15.7494	-2.3334	-5.8205	-12.1815	-45.7	-55.1	-40.4	-51.9
	-15.7494	-2.3334	-2.6205	-4.61885	-45.3	-57.1	-34.5	-43
	-15.7494	-2.3636	-7.06925	-1.11272	-43	-53.5	-38.8	-45.7
	-15.7494	-2.423	-7.78814	-8.45632	-47.2	-46.4	-40.3	-42.4
	-15.8076	-2.3636	-0.988139	-7.45632	-41	-56.2	-37	-43.9
	-15.8076	-2.3044	-2.18814	-9.01886	-42.2	-54.3	-36.9	-35.2
	-15.8076	-2.3044	-13.172	-4.96937	-44.1	-47.9	-33.5	-41.5
	-15.8076	-2.3044	-5.05297	-5.89389	-42.1	-45.6	-38.5	-30.9
	-15.8076	-2.3044	-8.55589	-6.91272	-42.1	-49	-40.8	-45.4
	-15.8076	-2.3044	-3.98814	-4.31272	-47.6	-48.7	-34	-45.8
	-15.8076	-2.3044	-3.60431	-19.7694			-32.1	-48.4
	-15.8076	-2.5183	-2.8043	-8.02628			-36.2	-47.1
	-15.8076	-2.3044	-5.2205	-1.58831			-27.2	-42.5
	-15.9221	-2.344	-3.38814	-4.75046			-32.2	-41.4
	-15.9674	-2.344	-6.98814	-5.58831			-36.5	-50.4
	-15.9221	-2.344	-2.18814	-6.56937			-37.2	-50
	-15.9221	-2.344	-3.55589	-7.13157			-32.2	-43.7
	-15.9221	-2.344	-8.172	-10.8644			-30.6	-49.1
	-15.9221	-2.344	-1.15589	-13.0563			-31.7	-44.7
	-15.9221	-2.344	-3.12376	-7.73158			-44.9	-47.5
	-15.9221	-2.344	-8.52376	-4.80729			-37.2	-41
	-15.9221	-2.3349	-6.62801	-11.5694			-37.8	-34.5
	-15.9221	-2.3349	-3.12376	-3.55046			-41.6	-36.1
	-16.0001	-2.3349	-6.172	-4.33157			-31.1	-44.2
	-16.0001	-2.3349	-4.30773	-3.33157			-47.1	-46
	-16.0001	-2.3349	-3.05982	-7.02628			-39.5	-39.7
	-16.0001	-2.3349	-11.8122	-16.8563			-34.9	-42.9
	-16.0001	-2.3349	-5.67576	-4.51272			-35.6	-37.5
	-16.0001	-2.3349	-2.65982	-13.0751			-37.9	-38.6
	-16.0001	-2.3349	-1.52376	-10.8939			-36.7	-37.7
	-16.0001	-2.3349	-4.38814	-2.53158			-36.5	-46.2
	-16.0001	-2.3349	-6.69173	-12.8563			-33.7	-39.1
	-16.0001	-2.3349	-12.572	-6.93157			-34.1	-38.4
	-16.0001	-2.3349	-0.955892	-9.31272			-31	-38.8
	-16.0001	-2.3904	-7.86925	-12.4189			-27.3	-45.8
	-16.0001	-2.2805	-6.23672	-4.07509			-30.9	-43.7
	-16.0454	-2.3349	-14.372	-11.8189			-29.5	-48.4
	-16.0454	-2.3354	-9.2205	-5.13157			-30.2	-34.9
	-16.0001	-2.2805	-15.5077	-6.43757			-31	-47
	-16.0454	-2.2805	-7.972	-8.5815			-29.7	-45.9
	-16.0454	-2.2805	-3.45297	-9.76287			-31.6	-38.5
	-16.0454	-2.2805	-3.8205	-6.05632			-43.5	-39.7
	-16.0454	-2.2805	-5.18814	-5.23757			-36.1	-35.5
	-16.0454	-2.3987	-6.60431	-14.1505			-37.1	-37.1
	-16.0454	-2.2805	-5.372	-9.20017			-35.1	-41.3
	-16.1024	-2.2805	-3.20431	-14.9883			-31.7	-48
	-16.0454	-2.2805	-7.75589	-1.73158			-33.3	-38.3
	-16.0454	-2.3987	-6.95589	-8.89389			-30.2	-41.9
	-16.0454	-2.3987	-0.555892	-15.4939			-40	-47.1
	-16.0454	-2.4527	-5.12376	-9.51272			-26.7	-39.5
	-16.1434	-2.3449	-3.92376	-1.15046			-41.6	-42.7
	-16.1434	-2.2913	-16.5398	-7.51272			-33.1	-40.4
	-16.1024	-2.2913	-1.93981	-7.73158			-34.4	-47.8
	-16.1024	-2.2913	-3.10773	-5.55046			-43.5	-41
	-16.1024	-2.2378	-8.90773	-9.24531			-32.9	-36.1
	-16.1024	-2.2378	-7.93981	-5.16937			-38.8	-40.7
	-16.1024	-2.2378	-10.7398	-4.16937			-35.1	-42.8
	-16.1024	-2.2378	-10.3398	-3.33157			-31.1	-36.8
	-16.1024	-2.2378	-8.38814	-4.33157			-39.6	-38.2
	-16.1024	-2.2378	-8.75589	-1.33157			-40.2	-36.1
	-16.1024	-2.2378	-5.8205	-6.76937			-30.3	-40.3
	-16.1024	-2.2378	-2.93981	-9.29389			-35.6	-36.7
	-16.1024	-2.4156	-4.95589	-6.51272			-33.2	-42.6
	-16.1024	-2.2378	-8.72376	-7.45632			-32.7	-37.6
	-16.2498	-2.2378	-3.10773	-4.27509			-36.7	-36.2
	-16.1024	-2.363	-11.2439	-6.09389			-39	-41.9
	-16.1024	-2.363	-11.6367	-7.85632			-37.5	-42.7
	-16.2099	-2.363	-2.52376	-5.45632			-28.9	-36
	-16.2099	-2.2378	-13.5559	-14.7883			-33.5	-38.9
	-16.2099	-2.363	-9.30773	-5.85632			-30.3	-38.9
	-16.1024	-2.363	-0.30773	-8.27509			-36.3	-39.4
	-16.2099	-2.2582	-7.67576	-6.69389			-33.4	-46.7
	-16.2099	-2.4156	-1.70773	-15.4189			-35.7	-43.6
	-16.2099	-2.3105	-10.7238	-4.29389			-36.5	-39.4
	-16.2099	-2.363	-14.372	-10.2563			-33.7	-40.3
	-16.2099	-2.2582	-4.15589	-3.87509			-30.5	-40.3
	-16.2099	-2.2582	-1.53981	-4.38832			-31.9	-43
	-16.2099	-2.2582	-3.93981	-4.11272			-39.6	-37
	-16.2099	-2.2582	-2.93981	-15.0002			-36.8	-35.7
	-16.2099	-2.2582	-1.72376	-11.2751			-29.6	-39.7
	-16.2099	-2.2582	-5.65982	-11.3505			-35.4	-44
	-16.2099	-2.2582	-9.93981	-10.0751			-38.4	-38.2
	-16.2099	-2.3105	-6.12376	-2.27509			-40.2	-37.5
	-16.2099	-2.2582	-5.32376	-9.1815			-32.9	-35.2
	-16.2099	-2.2582	-14.0367	-3.45632			-35.9	-33.3
	-16.2099	-2.2582	-7.35589	-11.9127			-30.1	-39.9
	-16.2099	-2.2582	-3.10773	-8.41886			-33.9	-42.5
	-16.2099	-2.2582	-1.10773	-4.43757			-35.3	-42.9
	-16.2099	-2.2582	-5.50773	-10.4376			-32.7	-48
	-16.2099	-2.2582	-6.6205	-3.91272			-37.3	-32.2
	-16.2099	-2.2582	-4.53981	-14.2376			-36.9	-38
	-16.2099	-2.2582	-6.09173	-11.1694			-33.1	-36.7
	-16.2099	-2.2582	-3.89173	-7.71272			-28.2	-30.9
	-16.2099	-2.2582	-9.70773	-11.1815			-32	-34
	-16.2099	-2.2582	-13.572	-3.87509			-45.3	-36.4
	-16.2099	-2.2582	-14.372	-3.61885			-32.7	-44
	-16.2099	-2.2582	-0.50773	-2.51272			-29.8	-43.4
	-16.2099	-2.2582	-12.3559	-7.20017			-38.4	-39.7
	-16.2099	-2.2582	-3.52376	-12.7316			-33.1	-42.8
	-16.4421	-2.2582	-7.52376	-9.21885			-38.1	-45.6
	-16.4421	-2.2582	-2.70773	-11.9815			-41.2	-42.8
	-16.4813	-2.2582	-4.12376	-4.47509			-34.7	-43.1
	-16.4813	-2.2582	-9.172	-7.25632			-36.3	-42.7
	-16.403	-2.2582	-5.98814	-7.25632			-32.9	-39.6
	-16.2099	-2.2582	-4.772	-10.3505			-33.8	-39.1
	-16.2099	-2.2582	-7.58814	-8.05632			-38.3	-42.8
	-16.2099	-2.2582	-4.35589	-4.45632			-33.2	-41.6
	-16.2099	-2.2582	-7.13981	-6.47509			-40.1	-47.1
	-16.2099	-2.2582	-3.53981	-8.47509			-31.5	-39.1
	-16.2099	-2.2582	-12.3559	-11.7127			-35.5	-35.6
	-16.2099	-2.2582	-5.12376	-9.71272			-38	-39.9
	-16.2099	-2.2582	-14.4205	-10.1316			-32.7	-39.1
	-16.2099	-2.2582	-2.69173	-8.07509			-30.7	-43.7
	-16.2099	-2.2582	-4.90773	-9.25632			-33.1	-39.2
	-16.2099	-2.2582	-7.10773	-8.95046			-31	-40.8
	-16.2099	-2.2582	-3.55589	-4.05632			-36.2	-39.8
	-16.2099	-2.2582	-3.29173	-4.63757			-36.3	-40.1
	-16.2099	-2.2582	-2.87576	-5.67509			-34.9	-44.8
	-16.2099	-2.4406	-6.47576	-4.65632			-30.4	-39.2
	-16.2099	-2.2582	-2.6439	-3.85632			-34	-49.9
	-16.2099	-2.2582	-5.13981	-9.27509			-27.8	-47
	-16.2099	-2.2582	-2.85982	-5.67509			-33.3	-46.6
	-16.403	-2.2582	-3.65982	-5.45632			-37.5	-45.9
	-16.3641	-2.2582	-5.73981	-4.27509			-39.1	-44.6
	-16.2099	-2.363	-7.372	-1.67509			-32.8	-43.7
	-16.2099	-2.3377	-10.0758	-13.7815			-25.8	-48.9
	-16.403	-2.2582	-9.0205	-3.07509			-38.1	-46.5
	-16.3254	-2.2582	-9.63672	-2.85632			-39.4	-55.1
	-16.2099	-2.3105	-7.87576	-3.03757			-39.8	-40.6
	-16.2099	-2.2582	-9.33981	-4.5815			-36.7	-36.1
	-16.2099	-2.389	-9.38814	-8.96287			-36.7	-41.1
	-16.2099	-2.4406	-3.53981	-13.5505			-39.8	-39.7
	-16.403	-2.2582	-3.93981	-3.01885			-35.2	-45
	-16.3641	-2.3105	-2.33981	-9.16287			-31	-40.2
	-16.2099	-2.2582	-0.755892	-3.41886			-34.9	-38.7
	-16.2099	-2.2582	-3.372	-8.21885			-37.4	-39.3
	-16.2099	-2.2582	-2.33981	-16.5127			-39.4	-42.2
	-16.2099	-2.4922	-2.90773	-12.2939			-36.2	-46.9
	-16.2099	-2.2582	-3.69173	-9.05632			-33.6	-40.5
	-16.2099	-2.2582	-3.07576	-11.3629			-37	-40.9
	-16.2099	-2.2582	-0.659818	-15.0751			-38.4	-41.8
	-16.2099	-2.2582	-0.828013	-9.89389			-33.2	-38.3
	-16.2099	-2.2582	-7.38051	-13.8263			-36.4	-39.2
	-16.2099	-2.2582	-5.09173	-3.85632			-34.5	-41.7
	-16.2099	-2.2582	-9.47576	-4.85632			-35.1	-46.6
	-16.2099	-2.2582	-4.0439	-4.36937			-35.4	-44.1
	-16.2099	-2.2582	-4.25982	-6.11272			-34.1	-37.9
	-16.2099	-2.363	-5.89173	-16.7629			-29.3	-41.8
	-16.2099	-2.2582	-0.228013	-16.7815			-32.2	-41.5
	-16.2099	-2.2582	-0.643902	-3.29389			-29.9	-45.7
	-16.3641	-2.2582	-3.07576	-7.31272			-39.5	-35
	-16.2099	-2.2582	-2.67576	-2.91272			-36.3	-40.8
	-16.2099	-2.2582	-2.49173	-2.81886			-35	-39.8
	-16.2099	-2.2582	-3.49173	-11.7815			-32.6	-41.3
	-16.2099	-2.2582	-9.12376	-11.7629			-36.7	-39.1
	-16.2099	-2.2582	-13.4758	-9.76287			-32.7	-44.7
	-16.2099	-2.2582	-3.52376	-9.34426			-35.6	-35.2
	-16.2099	-2.3105	-1.53981	-2.74426			-27.5	-42.9
	-16.2099	-2.2582	-1.72376	-0.325685			-28.7	-41.2
	-16.2099	-2.2582	-10.9238	-9.32569			-27.9	-45.5
	-16.2099	-2.2582	-6.0043	-5.72569			-32.8	-47.3
	-16.2099	-2.2582	-3.10773	-6.96287			-30.9	-45.2
	-16.2099	-2.2582	-2.70773	-10.7257			-34.3	-39.6
	-16.2099	-2.2582	-0.93981	-3.40017			-31.8	-42.2
	-16.2099	-2.2582	-8.42801	-8.20017			-35	-39.4
	-16.2099	-2.2582	-11.4205	-9.61885			-41.5	-39
	-16.2099	-2.2582	-4.50773	-4.63757			-39.5	-41.7
	-16.2099	-2.2582	-11.5238	-8.83757			-36.5	-36.7
	-16.2099	-2.2582	-3.49173	-0.637572			-26.2	-39.5
	-16.2099	-2.2582	-9.70773	-12.5629			-33.4	-40.2
	-16.2099	-2.2582	-3.07576	-13.3815			-30.2	-39.6
	-16.2099	-2.2582	-5.0439	-13.4189			-35.7	-44.4
	-16.2099	-2.2582	-10.4758	-0.837572			-33.2	-40.9
	-16.2099	-2.2582	-3.8439	-6.07509			-31.5	-43.1
	-16.2099	-2.3105	-7.49173	-2.07509			-39.6	-49.5
	-16.2099	-2.2582	-8.2439	-10.5883			-37.4	-43
	-16.2099	-2.2582	-13.3238	-7.67509			-31.4	-41.5
	-16.2099	-2.2582	-5.65982	-4.53158			-33.7	-42.7
	-16.2099	-2.2582	-0.075761	-1.65632			-32.2	-47
	-16.2099	-2.3105	-6.89173	-3.65632			-30	-42.1
	-16.2099	-2.2582	-1.69173	-3.43757			-36.8	-42.3
	-16.2099	-2.2582	-1.70773	-8.03757			-28.6	-39.4
	-16.2099	-2.2582	-8.07576	-9.41886			-32.9	-42.8
	-16.2099	-2.2582	-2.93981	-4.81886			-27.4	-41
	-16.403	-2.2582	-12.5077	-2.67509			-30.5	-42.6
	-16.2099	-2.2582	-11.0367	-2.85632			-23.6	-47.5
	-16.2099	-2.2582	-5.12376	-16.1127			-30.4	-41.5
	-16.2099	-2.2582	-8.50773	-13.2002			-28.3	-42.1
	-16.2099	-2.2582	-6.10773	-5.36287			-27.3	-41.4
	-16.2099	-2.2582	-1.73981	-3.3815			-28.1	-41.7
	-16.2099	-2.2582	-1.75589	-9.9815			-34	-41.4
	-16.2099	-2.2582	-1.35589	-6.00017			-30.1	-42.6
	-16.2099	-2.2582	-1.572	-4.23757			-32.1	-44.6
	-16.2099	-2.2582	-3.73981	-3.21886			-30.5	-41.2
	-16.2099	-2.389	-3.52376	-13.7316			-35.1	-38.2
	-16.2099	-2.2582	-9.90773	-9.23757			-36.5	-37.3
	-16.3254	-2.2582	-2.30773	-1.07509			-33.3	-49
	-16.2099	-2.2582	-6.07576	-8.27509			-39.7	-40.3
	-16.2099	-2.2582	-3.49173	-10.3127			-37.2	-37.2
	-16.2099	-2.2582	-14.2122	-2.27509			-35.7	-40.3
	-16.2099	-2.2582	-12.8917	-5.73158			-31.8	-39.5
	-16.2099	-2.2582	-1.52376	-5.16937			-36.9	-40.9
	-16.2099	-2.2582	-1.55589	-5.31272			-36.1	-45.9
	-16.2099	-2.2582	-0.691732	-10.4376			-42.2	-35.1
	-16.2099	-2.4922	-10.8917	-9.49389			-35.2	-42.9
	-16.2099	-2.2582	-4.53981	-7.05632			-32.4	-37.6
	-16.3254	-2.3105	-1.10773	-7.43757			-32.7	-39.7
	-16.2099	-2.2582	-3.70773	-9.80017			-32.2	-37.2
	-16.2099	-2.2582	-9.85982	-1.65632			-33.6	-38.5
	-16.2099	-2.389	-1.32376	-0.656316			-35.9	-36.9
	-16.2099	-2.389	-7.18814	-3.65632			-27.4	-37
	-16.3254	-2.2582	-5.52376	-1.87509			-30.1	-37.4
	-16.3254	-2.2582	-2.32376	-4.03757			-35.1	-33.8
	-16.2099	-2.2582	-8.18814	-4.61885			-35.5	-38.3
	-16.2099	-2.2582	-5.4043	-15.3316			-39.3	-45
	-16.2099	-2.3377	-5.172	-12.4751			-34.5	-40.1
	-16.3254	-2.2865	-6.10773	-4.81886			-32.2	-50.2
	-16.2867	-2.2582	-7.65982	-0.818855			-31.2	-45.5
	-16.3254	-2.2582	-2.52376	-13.5815			-33.6	-47.8
	-16.2099	-2.389	-8.98814	-15.5443			-37	-51.6
	-16.2099	-2.2865	-5.90773	-5.31272			-35.2	-52.9
	-16.2099	-2.2865	-9.18814	-5.03757			-39.3	-61.9
	-16.2867	-2.5441	-6.70773	-13.4563			-42.8	-54.3
	-16.2867	-2.2582	-7.13981	-4.25632			-40.3	-44.2
	-16.2099	-2.389	-5.772	-11.4189			-49.2	-44
	-16.2099	-2.3377	-5.90773	-6.47509			-47.5	-41.5
	-16.2867	-2.2582	-3.50773	-7.53158			-48.1	-44.3
	-16.2867	-2.2582	-1.32376	-10.0751			-44.9	-36.3
	-16.2099	-2.4406	-4.33981	-3.67509			-44.2	-41.6
	-16.2099	-2.4406	-1.572	-2.47509			-39.7	-43.8
	-16.3254	-2.4406	-6.172	-2.87509			-37.5	-38
	-16.3254	-2.389	-1.72376	-12.1815			-37.2	-47.5
	-16.2099	-2.389	-4.72376	-11.8563			-28.9	-38.6
	-16.3641	-2.4406	-7.10773	-9.16937			-37.1	-32.6
	-16.3254	-2.2582	-7.41215	-3.65632			-37.2	-38.7
	-16.2099	-2.3377	-1.87576	-4.25632			-38.7	-34.6
	-16.2099	-2.4406	-4.07576	-5.81886			-44.3	-37.2
	-16.3254	-2.4922	-2.95589	-8.63757			-33.3	-39.6
	-16.3254	-2.389	-4.15589	-17.1883			-30.8	-34.1
	-16.3254	-2.389	-8.90773	-2.25632			-34.8	-47
	-16.3254	-2.389	-5.52376	-8.27509			-35.8	-44.7
	-16.2867	-2.4406	-12.5238	-5.07509			-28.1	-38.8
	-16.3254	-2.389	-15.8758	-4.51272			-43	-38.7
	-16.2099	-2.3377	-9.93981	-7.07509			-39.3	-40.3
	-16.2867	-2.3377	-4.69173	-3.05632			-33.5	-42.5
	-16.2867	-2.2582	-9.10773	-5.25632			-25.1	-44.4
	-16.2867	-2.2582	-5.972	-2.07509			-28.6	-46.9
	-16.2099	-2.2582	-7.85982	-7.73158			-34	-44.2
	-16.2099	-2.3377	-4.50773	-2.41886			-39.3	-43
	-16.3254	-2.4922	-2.13981	-3.01885			-41.4	-45.4
	-16.2867	-2.4406	-6.2205	-5.69389			-35.5	-51.3
	-16.403	-2.389	-10.172	-8.49389			-41.4	-46.6
	-16.3254	-2.3377	-2.55589	-10.4002			-33.1	-46.7
	-16.3254	-2.3377	-5.33981	-8.16287			-41.2	-46
	-16.3254	-2.3377	-8.25982	-11.9443			-39.6	-46.2
	-16.2867	-2.389	-3.972	-9.9815			-36.3	-43.5
	-16.3254	-2.389	-8.572	-14.7629			-38.5	-44.8
	-16.3254	-2.3377	-2.572	-13.1127			-47	-39.5
	-16.3254	-2.3377	-11.772	-12.9629			-34.4	-46.8
	-16.2867	-2.4922	-2.12376	-6.35046			-42.5	-41
	-16.3254	-2.389	-4.95589	-7.83757			-33.3	-45.6
	-16.3254	-2.389	-3.75589	-3.45632			-47.2	-51
	-16.3254	-2.3377	-7.35589	-4.83757			-44.3	-41.6
	-16.2867	-2.389	-11.9398	-9.56937			-40.2	-46.3
	-16.3254	-2.2582	-15.1559	-13.5883			-39.2	-46.9
	-16.3641	-2.2582	-15.4917	-17.2939			-45	-44.8
	-16.2099	-2.2582	-4.35589	-2.89389			-33	-47.2
	-16.2099	-2.2582	-10.6043	-12.5505			-30.6	-42.8
	-16.2099	-2.2582	-9.13981	-1.11272			-38.2	-43.1
	-16.2099	-2.2582	-16.2367	-13.4263			-46.8	-48.5
	-16.2099	-2.3105	-11.1881	-8.09389			-41.3	-48.9
	-16.2099	-2.363	-12.3559	-2.91272			-39.1	-45.1
	-16.2099	-2.3105	-12.372	-8.75046			-40.2	-41.7
	-16.2099	-2.363	-3.58814	-9.51272			-45.7	-43.1
	-16.2099	-2.3105	-3.55589	-5.55046			-40.7	-46.8
	-16.2099	-2.363	-8.4205	-11.2376			-40.9	-46.8
	-16.2099	-2.2582	-2.35589	-12.2563			-41.6	-47.8
	-16.2099	-2.2582	-2.75589	-15.3694			-36.8	-40.6
	-16.2099	-2.363	-12.8693	-11.2939			-34.6	-55.9
	-16.2099	-2.2582	-2.75589	-15.6073			-36.6	-47.2
	-16.2099	-2.2582	-11.8205	-6.09389			-37.3	-43.6
	-16.2099	-2.2582	-14.7398	-9.69389			-35.9	-48.2
	-16.2099	-2.2582	-10.8205	-14.2563			-35.5	-46.4
	-16.2099	-2.3105	-14.0205	-1.67509			-45.6	-42.5
	-16.2099	-2.3105	-15.6043	-7.31272			-41	-42.2
	-16.2099	-2.2582	-11.3398	-13.6263			-42.4	-50.3
	-16.2099	-2.2582	-4.35589	-7.09389			-43.3	-46
	-16.2099	-2.3105	-17.8758	-5.51272			-40	-46.9
	-16.2099	-2.2582	-8.98814	-8.15046			-45.2	-50.5
	-16.2099	-2.2582	-15.453	-22.4263			-49.9	-53.9
	-16.2099	-2.3105	-5.18814	-5.31272			-39.2	-47.6
	-16.2099	-2.2582	-14.9398	-13.2002			-35.1	-46.8
	-16.2099	-2.3105	-11.0367	-3.51272			-44.5	-48.9
	-16.2099	-2.363	-15.853	-4.89389			-37.1	-45.2
	-16.2099	-2.363	-16.972	-10.6073			-39.1	-52.1
	-16.2099	-2.2582	-7.38814	-5.87509			-35.3	-49.9
	-16.2099	-2.2582	-12.572	-1.11272			-38.5	-49.2
	-16.2099	-2.3105	-17.1881	-5.49389			-44	-45.1
	-16.2099	-2.3105	-10.7559	-7.11272			-46.4	-49.9
	-16.2099	-2.2582	-7.65297	-5.89389			-47.2	-47.8
	-16.2099	-2.2582	-10.4043	-5.51272			-41.9	-47.5
	-16.2099	-2.3105	-8.60431	-10.1883			-39.9	-52.2
	-16.2099	-2.363	-14.453	-10.3127			-38.3	-53.6
	-16.2099	-2.363	-16.9881	-5.51272			-44.3	-51.1
	-16.2099	-2.363	-11.0367	-7.11272			-40.7	-50.6
	-16.2099	-2.2582	-11.8205	-7.11272			-44.2	-49.3
	-16.2099	-2.2582	-3.78814	-3.93158			-39.8	-48.3
	-16.2099	-2.363	-15.3881	-18.5505			-49.1	-51.5
	-16.2099	-2.363	-1.98814	-16.5316			-40.6	-50.5
	-16.2099	-2.3105	-13.5077	-5.33157			-42.1	-44.9
	-16.2099	-2.3105	-3.98814	-16.1694			-40.8	-52.1
	-16.2099	-2.2582	-14.853	-16.3505			-43.1	-44.5
	-16.2099	-2.2582	-1.372	-16.2263			-41.6	-51.3
	-16.2099	-2.2582	-11.372	-16.5694			-45	-43.7
	-16.2099	-2.2582	-9.572	-8.96937			-35.4	-47.5
	-16.2099	-2.2582	-17.4205	-15.6939			-42.3	-46
	-16.2099	-2.363	-16.9559	-7.15046			-51.3	-45.9
	-16.2099	-2.2582	-8.6205	-7.55046			-39.9	-46.2
	-16.2099	-2.3105	-6.53981	-7.53158			-48.2	-48.7
	-16.2099	-2.2582	-2.72376	-15.9505			-39.3	-48.6
	-16.2099	-2.2582	-9.29173	-10.7316			-43.7	-41.5
	-16.2099	-2.2582	-8.58814	-7.49389			-41.7	-45
	-16.2099	-2.2582	-7.52376	-8.55046			-44.2	-50.8
	-16.2099	-2.3105	-1.92376	-9.95046			-43.2	-49.5
	-16.2099	-2.3105	-5.98814	-1.73158			-42.2	-48.3
	-16.2099	-2.2582	-9.53981	-3.31272			-37	-47.4
	-16.2099	-2.2582	-1.93981	-7.38832			-37.9	-55.5
	-16.2099	-2.2582	-11.8367	-5.58831			-41.1	-52
	-16.2099	-2.363	-6.15589	-8.31272			-45.4	-43
	-16.2099	-2.2582	-17.6043	-17.1127			-42.5	-49.9
	-16.2099	-2.2582	-10.0205	-17.8189			-46.5	-50.1
	-16.2099	-2.2582	-6.0205	-8.27509			-40.9	-42.5
	-16.2099	-2.363	-3.6205	-11.8751			-44.1	-53.6
	-16.2099	-2.363	-4.88556	-6.49389			-44.5	-52.9
	-16.2099	-2.2582	-1.6205	-11.0751			-41.9	-45
	-16.2099	-2.2582	-9.0205	-1.65632			-42.7	-44.6
	-16.2099	-2.2582	-9.572	-7.87509			-44.6	-47.7
	-16.2099	-2.2582	-8.0205	-3.85632			-51.9	-44.8
	-16.2099	-2.2582	-4.23672	-13.9883			-43.7	-47.3
	-16.2099	-2.2582	-0.652974	-10.4939			-39	-46.9
	-16.2099	-2.2582	-5.46925	-4.65632			-45.1	-53
	-16.2099	-2.2582	-3.88556	-2.27509			-35.4	-53
	-16.2099	-2.2582	-1.65297	-1.27509			-44.2	-47.9
	-16.2099	-2.2582	-3.1019	-4.91272			-44.4	-48.6
	-16.2099	-2.2582	-3.46925	-6.55046			-42.7	-45.5
	-16.2099	-2.2582	-12.5675	-14.4263			-39.1	-48
	-16.2099	-2.2582	-2.85297	-6.56937			-33	-46.4
	-16.2099	-2.2582	-9.06925	-4.36937			-38.1	-45.9
	-16.2099	-2.389	-13.853	-5.20729			-37.6	-43.5
	-16.2099	-2.2582	-6.08556	-13.7694			-41.2	-47
	-16.3254	-2.2582	-2.26925	-8.88346			-37.4	-44.9
	-16.2099	-2.2582	-2.43672	-7.40729			-48.7	-49
	-16.2099	-2.2582	-2.03672	-6.42629			-38.3	-52.5
	-16.2099	-2.2582	-2.66925	-3.22628			-39.8	-51.1
	-16.2099	-2.389	-2.8205	-1.82628			-35.6	-54.4
	-16.3254	-2.3377	-9.2043	-1.82628			-31.7	-49.5
	-16.2867	-2.2582	-1.2043	-13.0453			-37.4	-47.9
	-16.2867	-2.2582	-4.85297	-0.426285			-40.2	-47.3
	-16.3254	-2.4406	-15.172	-6.48346			-40.9	-43.6
	-16.3641	-2.2865	-4.98814	-7.62629			-48.9	-51.5
	-16.2099	-2.2865	-10.0043	-8.66437			-37	-46.8
	-16.2867	-2.3377	-3.0205	-8.04531			-37.7	-50.7
	-16.2867	-2.2582	-13.9238	-7.82629			-37.2	-48
	-16.3254	-2.4406	-13.3559	-2.22628			-37.8	-45.3
	-16.2099	-2.2865	-5.8205	-7.76937			-36.2	-49.7
	-16.2099	-2.2865	-4.85297	-3.60729			-36.9	-52.2
	-16.3254	-2.3377	-4.48556	-10.5694			-39.8	-50.7
	-16.2867	-2.2582	-3.2205	-9.86437			-35.9	-49.7
	-16.3254	-2.2582	-2.43672	-2.96937			-32.4	-43.9
	-16.2099	-2.3377	-12.0205	-9.36937			-37.9	-47.8
	-16.403	-2.3377	-1.83672	-8.40729			-32.6	-56.8
	-16.3641	-2.2865	-11.5881	-1.15046			-41	-50.4
	-16.3641	-2.389	-13.3183	-2.93158			-40.5	-49.6
	-16.403	-2.389	-2.63672	-12.0073			-37.8	-44.2
	-16.403	-2.4406	-3.43672	-2.95046			-37.4	-45.1
	-16.3254	-2.2865	-6.83672	-15.6751			-39.6	-45.4
	-16.3254	-2.2582	-3.03672	-7.29389			-30.3	-39.7
	-16.3254	-2.2582	-5.3019	-5.76937			-37.9	-39
	-16.2099	-2.3377	-7.48556	-3.16937			-44.2	-42.6
	-16.2099	-2.3377	-3.85297	-13.4835			-41.9	-50.5
	-16.3641	-2.4406	-3.43672	-14.8644			-38.2	-43.2
	-16.3254	-2.2582	-7.4043	-3.38831			-33.6	-46
	-16.3254	-2.3377	-1.0205	-8.66437			-37.6	-47.4
	-16.3254	-2.3377	-3.172	-10.5505			-30.9	-43.8
	-16.3254	-2.2865	-1.78814	-6.80729			-34.8	-45.4
	-16.2867	-2.2865	-1.2205	-2.98832			-39.1	-42.9
	-16.2867	-2.4406	-2.6205	-4.58831			-32.1	-46.8
	-16.2867	-2.2582	-5.05297	-9.35046			-31.7	-43.9
	-16.3254	-2.389	-11.0856	-11.0263			-42.1	-37.9
	-16.2099	-2.3377	-5.4043	-3.36937			-29.8	-40.3
	-16.2099	-2.3377	-3.00431	-14.7127			-35.6	-43.2
	-16.3254	-2.2582	-1.4043	-20.2073			-40.7	-37.7
	-16.2867	-2.2582	-8.08556	-9.08346			-42	-44.2
	-16.2099	-2.2582	-4.65297	-6.56937			-37.4	-38.6
	-16.2099	-2.3377	-7.172	-7.18832			-35.7	-39.7
	-16.2099	-2.2865	-10.372	-16.1316			-36.6	-52.5
	-16.3254	-2.2865	-1.2205	-10.0263			-37.3	-53.8
	-16.2867	-2.2582	-7.63672	-12.1883			-44.9	-51.9
	-16.2867	-2.2582	-3.83672	-4.98832			-36.8	-43.8
	-16.2099	-2.2582	-10.1183	-9.15046			-31.5	-48.8
	-16.2099	-2.2582	-8.15109	-0.369373			-32	-49.2
	-16.2099	-2.3377	-1.06925	-5.96937			-31.1	-43.3
	-16.3254	-2.2582	-6.35109	-11.5694			-35.6	-47.7
	-16.3254	-2.2582	-4.1019	-6.16937			-40.6	-43.8
	-16.2099	-2.2582	-11.8171	-0.588315			-41.8	-51.6
	-16.2099	-2.2582	-1.11827	-15.7883			-39.1	-43.8
	-16.2099	-2.2582	-8.08556	-14.5505			-40.3	-47.2
	-16.2099	-2.2865	-5.3019	-6.16937			-44.3	-43
	-16.2099	-2.2582	-15.253	-12.9026			-37.1	-49.9
	-16.2867	-2.2582	-6.08556	-6.70257			-53.1	-44.3
	-16.2099	-2.2582	-7.36754	-19.5883			-43.2	-43.5
	-16.2099	-2.5441	-1.91827	-4.48346			-41.8	-45.6
	-16.2099	-2.2582	-3.68556	-1.26437			-34.1	-40.5
	-16.3641	-2.2582	-9.08556	-5.86437			-38.8	-53.2
	-16.2099	-2.2582	-0.5019	-9.76009			-43.4	-46.6
	-16.2099	-2.2582	-7.48556	-13.2644			-35.4	-49.1
	-16.2099	-2.2582	-3.1019	-15.0835			-36	-40.6
	-16.3254	-2.2582	-2.45297	-2.77933			-35.7	-43.3
	-16.2099	-2.2582	-0.7019	-12.5986			-35.6	-44.6
	-16.2099	-2.2582	-0.9019	-12.3026			-35.8	-43.5
	-16.2099	-2.2582	-11.1675	-11.3409			-35.8	-46.2
	-16.2099	-2.2582	-8.28556	-9.57933			-33.3	-50.4
	-16.2099	-2.2582	-4.31827	-9.82629			-33.4	-46.8
	-16.2099	-2.2582	-9.28556	-10.7026			-44	-51.1
	-16.2099	-2.2582	-8.26925	-6.26437			-44.2	-53.6
	-16.2099	-2.2582	-2.5019	-1.66437			-37.6	-44.6
	-16.2099	-2.3105	-7.46925	-12.9883			-34.6	-45
	-16.2099	-2.2582	-1.13466	-10.7601			-31.9	-51.7
	-16.2099	-2.2582	-14.172	-0.245313			-34	-45.3
	-16.2099	-2.2582	-3.46925	-9.54089			-33.3	-46.6
	-16.2099	-2.2582	-4.7019	-10.1409			-32.6	-40.9
	-16.2099	-2.2582	-12.0205	-2.26437			-39	-43.5
	-16.2099	-2.2582	-2.46925	-5.46437			-42.8	-54.8
	-16.2099	-2.2582	-3.3019	-3.66437			-33.8	-46.6
	-16.2099	-2.2582	-4.7019	-3.32172			-37.5	-48.2
	-16.2099	-2.2582	-2.45297	-5.48346			-40.8	-52.4
	-16.2099	-2.2582	-6.05297	-9.46437			-39.4	-54.8
	-16.2099	-2.363	-2.88556	-9.92172			-47.1	-47.3
	-16.5602	-2.3105	-13.3347	-3.06437			-36.5	-47.5
	-16.2898	-2.3105	-6.96754	-10.7409			-45.9	-47.8
	-16.33	-2.3105	-2.68556	-9.16009			-35.3	-44.6
	-16.2498	-2.4156	-1.5019	-5.42629			-40.9	-46.1
	-16.2898	-2.4156	-15.0336	-5.04531			-37.4	-48.1
	-16.2898	-2.4156	-1.3019	-11.9601			-39.6	-41
	-16.2898	-2.4156	-3.08556	-0.426285			-40.9	-51.1
	-16.2498	-2.363	-6.88556	-11.6263			-32.3	-49
	-16.2498	-2.2378	-10.3183	-6.44531			-39.1	-45.2
	-16.2498	-2.2378	-2.33466	-1.24531			-34.3	-43.5
	-16.2898	-2.4156	-8.95109	-6.02628			-40	-46.5
	-16.1024	-2.2378	-4.5019	-3.22628			-38.9	-46.6
	-16.1024	-2.4156	-3.51827	-1.44531			-37.4	-48
	-16.2898	-2.2378	-7.55109	-3.04531			-41.1	-42.2
	-16.2498	-2.2378	-5.13466	-7.06437			-44.9	-46.7
	-16.72	-2.2378	-6.55109	-2.12172			-30.8	-53.5
	-16.3703	-2.2378	-3.98402	-8.48346			-37.1	-49.1
	-16.1024	-2.2378	-5.36754	-5.72172			-37.6	-44.2
	-16.1024	-2.2378	-13.7347	-11.5026			-36.4	-44.3
	-16.1024	-2.2378	-14.8205	-5.99859			-36.4	-47.4
	-16.1024	-2.2378	-8.86925	-5.54089			-41.2	-49.2
	-16.1024	-2.2378	-4.36754	-4.92172			-38.4	-43
	-16.1024	-2.2378	-5.65297	-7.86437			-35.3	-45.3
	-16.1024	-2.2378	-7.3019	-5.48346			-38.7	-48.3
	-16.1024	-2.2378	-9.86925	-11.8073			-42.2	-45.9
	-16.1024	-2.2378	-6.48556	-12.4263			-29.8	-43.4
	-16.1024	-2.2378	-2.28556	-12.7217			-36.7	-43.1
	-16.1024	-2.2378	-10.4043	-3.46437			-36.9	-39.5
	-16.1024	-2.2378	-6.91827	-2.06437			-37.3	-48.1
	-16.1024	-2.3449	-2.68556	-15.5601			-39.8	-38.7
	-16.1024	-2.3449	-3.46925	-5.24531			-45.3	-39.8
	-16.1024	-2.2378	-5.88556	-8.84531			-35.7	-47.3
	-16.1024	-2.2378	-11.772	-6.86437			-39	-44.6
	-16.1024	-2.2378	-4.51827	-3.24531			-40.1	-45.1
	-16.1024	-2.2913	-8.26925	-1.64531			-37.4	-46.9
	-16.1024	-2.3449	-1.26925	-1.62628			-31.4	-39.7
	-16.1024	-2.3449	-5.3019	-7.24531			-29.3	-46.2
	-16.1024	-2.2378	-3.88556	-8.44531			-43.2	-47.7
	-16.1024	-2.2378	-6.08556	-4.02628			-34.8	-43.3
	-16.1024	-2.2913	-1.28556	-4.28346			-37.1	-45.6
	-16.1024	-2.2913	-8.7019	-11.1601			-43.5	-50.4
	-16.1024	-2.3449	-2.91827	-4.06437			-41.6	-43.7
	-16.1024	-2.2913	-7.31827	-8.22629			-31.9	-52.4
	-16.1024	-2.2378	-13.9019	-6.66437			-41.5	-47.8
	-16.1024	-2.2913	-12.6856	-0.245313			-32.6	-47.1
	-16.1024	-2.3449	-1.11827	-10.6835			-29.5	-45.6
	-16.1024	-2.3449	-7.3019	-9.02628			-30.4	-48.1
[truncated: 40,571 more rows]
