# Supplementary material for: Calibration of commercial fisheries echo sounders using seabed backscatter for the estimation of fishery resources
Source: PLoS One. 2024 May 10;19(5):e0301689. doi: 10.1371/journal.pone.0301689 (PMC11086921; doi:10.1371/journal.pone.0301689)
Supplement: S2 Table — (XLSX) [file pone.0301689.s002.xlsx]

## Sheet: Sheet1
		General echo sounder				General echo sounder				Quantitative echo sounder
		(Cal. using calibration ball)				(Cal. using seabed)
		15 kHz		200 kHz		15 kHz		200 kHz		38 kHz		120 kHz
	Fish school	Sa (dB)	n	Sa (dB)	n	Sa (dB)	n	Sa (dB)	n	Sa (dB)	n	Sa (dB)	n
	1	-18.8894	66218.3	-13.7741	316401	-18.411	71843.7	-13.2	358314	-25.2202	53351.5	-27.8	53590
	2	-21.6941	19374	-14.4761	176390	-21.3889	20262.3	-13.9	202580	-26.6988	25140.5	-27.9	34653
	3	-22.116	11125.6	-18.8575	29605	-21.5826	12178.7	-18.4	33489.8	-28.4548	14226.7	-30.8	15155
	4	-23.7736	10123.3	-17.7154	47578	-23.7499	10291.3	-17	55632.3	-25.035	24238.5	-27.7	23740
	5	-22.8505	8064.65	-19.0451	32738	-22.1916	9240.14	-18.6	36242.7	-27.2517	13267.8	-30.2	12225
	6	-22.103	17031.4	-15.9999	80849	-22.0547	17449.9	-15.3	94230.7	-27.2965	11707.9	-32	7291
	7	-20.2835	12373.7	-13.5157	94829	-19.9927	13128.9	-12.9	108291	-26.998	10713.1	-31.5	6969
	8	-27.1184	2058.29	-22.9346	10159	-26.6015	2254.01	-22.4	11462.7	-23.7025	35004.7	-26.3	34805
	9	-20.5267	72175.9	-16.0785	288587	-20.1956	74925.5	-15.5	329127	-26.9438	3776.82	-28.7	4552
	10	-17.8607	29914.5	-13.539	146393	-17.1284	32004	-13.1	166067	-24.1421	99109.9	-25.9	119806
	11	-28.9754	830.596	-22.6208	6083	-28.9481	845.24	-21.9	7090.16	-21.4858	71679.8	-23.5	82855
	12	-22.2861	18803.7	-18.5907	60869	-21.6343	19829.1	-18.1	68557	-33.0237	987	-36.6	787
	13	-23.8605	3594.48	-17.9222	12843	-23.6495	3858.23	-17.3	14704.5	-25.3325	22073.6	-28.4	19716
	14	-24.7374	5920.64	-20.167	26677	-24.3983	6371.88	-19.6	30317	-30.1516	972.054	-33.6	807
	15	-20.5368	7920.19	-17.4443	28532	-19.8527	8922.72	-17	31800.2	-32.3092	1762.59	-36	1380
	16	-21.0812	13379.6	-16.9395	40444	-20.3983	15379	-16.5	45119.5	-27.722	13332.4	-31.7	9614
	17	-22.4355	13717	-18.9074	56438	-21.8302	15165.4	-18.4	63131.6	-28.4018	4251.48	-30.9	4360
	18	-25.2702	11966.3	-20.0825	33627	-25.2329	12024.7	-19.4	39179.1	-23.583	12955.4	-27.6	9252
	19	-25.6642	5409.13	-20.6887	18178	-25.6221	5488.11	-20	21212.7	-34.5972	1169.93	-39.5	690
	20	-25.6233	5655.25	-20.2098	18961	-25.5402	5815.09	-19.5	21935.5	-29.5412	3184.76	-34	2094
	21	-26.584	2582.95	-20.9488	11426	-26.6532	2554.1	-20.2	13451.2	-32.909	571.508	-37.7	345
	22	-24.1902	7278.57	-19.2565	26504	-24.1422	7434.37	-18.6	30824.1	-28.4422	3877.66	-32.8	2574
	23	-23.8862	1812.35	-19.8657	4861	-23.2894	2071.9	-19.4	5400.4	-29.6192	1591.77	-34.4	970
	24	-21.8216	25783.6	-17.0714	101727	-21.4097	28134.3	-16.5	113867	-26.4669	21466.2	-30.3	16298
	25	-25.8754	4298.74	-20.2476	25056	-25.5677	4543.62	-19.7	28581	-31.3978	3088.04	-35.3	2278
	26	-30.4887	409.974	-20.6875	7041	-30.5291	409.487	-20	8263.91	-32.1785	1082.37	-38.1	508
	27	-24.7918	8315.73	-18.6779	38400	-24.7844	8398.16	-18	44885.6	-29.3275	2387.83	-34.6	1305
	28	-22.2374	8013.55	-17.1426	39994	-21.9841	8190.85	-16.5	46208	-24.7003	26231.9	-27	27866
	29	-20.1046	27030.5	-14.5712	171133	-19.7093	27899	-14	197468	-25.0746	6669.47	-26.5	8659
	30	-21.8831	4337.9	-18.3562	20046	-21.6435	4507.7	-17.8	23074.9	-27.4567	11435.1	-33.8	4781
	31	-19.8301	15228.4	-14.0588	63536	-19.3102	16683.2	-13.6	71564.8	-28.6425	2784.02	-32.2	2251
	32	-21.0765	16085.6	-15.7274	82799	-20.922	16738.6	-15.1	95289	-28.2764	2618.94	-29.3	3736
	33	-25.0241	1373.72	-21.3666	3667	-24.7429	1449.37	-20.8	4198.07	-29.7542	4731.39	-34.7	2770
	34	-25.3507	793.218	-21.4163	4478	-25.0287	859.546	-20.9	5083.2	-33.0863	1208.88	-37.2	860
	35	-24.8042	5058.73	-18.3143	35866	-24.7176	5083.48	-17.7	41733.8	-23.2625	26681.2	-26.5	22812
	36	-26.4994	4006.29	-20.4482	23699	-26.448	3957.59	-19.8	27703.1	-29.5568	2221.64	-34.2	1394
	37	-25.1407	1589.9	-19.5795	11815	-24.835	1699.19	-19	13453.4	-29.4962	4029.02	-33.8	2733
	38	-22.2339	11382	-17.0562	37406	-22.0775	11711.5	-16.4	43365.5	-29.6352	1836.58	-33.9	1239
	39	-26.0528	1571.01	-20.7811	8955	-25.7734	1702.37	-20.2	10164.8	-25.7297	27826.3	-27.8	31250
	40	-25.316	893.765	-20.7177	1288	-24.4573	1026.13	-20.4	1425.36	-34.1672	652.766	-36	787
	41	-21.2594	38464.1	-17.2311	93861	-21.0733	39423.1	-16.6	107800	-29.3107	14640.5	-33.7	9714
	42	-25.2998	4504.44	-20.0462	23456	-25.1096	4663.51	-19.4	27066.4	-26.3116	19454.6	-31.2	11563
	43	-23.3092	24721.3	-18.3759	118715	-22.7144	27422.2	-17.9	130833	-22.8018	85174.5	-26	74490
	44	-19.6679	82508.5	-15.65	254933	-19.1663	88797.4	-15.1	285563	-26.5293	38860.2	-31	25519
	45	-19.2452	42395.1	-15.2352	169993	-18.3981	49669.8	-14.9	186926	-34.6888	671.062	-43	179
	Mean	-22.5	554617	-17.5544	2.40155e+06	-22.1205	596233	-16.9992	2.72954e+06	-27.0118	552090	-30	498218
